# Supplementary material for: Comparative Transcriptomic Analysis of Regenerated Skins Provides Insights into Cutaneous Air-Breathing Formation in Fish
Source: Biology (Basel). 2021 Dec 8;10(12):1294. doi: 10.3390/biology10121294 (PMC8698756; doi:10.3390/biology10121294)
Supplement: Supplementary file 1 [file biology-10-01294-s001.zip]

Archive with 4 entries (3 files):
- Supplemental Materials/
- Supplemental Materials/supplemental materials.pdf
- Supplemental Materials/Table S2.xlsx
- Supplemental Materials/Table S3.xlsx
