# Supplementary material for: Comparative Transcriptomic Analysis of Regenerated Skins Provides Insights into Cutaneous Air-Breathing Formation in Fish
Source: Biology (Basel). 2021 Dec 8;10(12):1294. doi: 10.3390/biology10121294 (PMC8698756; doi:10.3390/biology10121294)
Supplement: Supplementary file 1 [file biology-10-01294-s001.zip › Supplemental Materials/Table S3.xlsx]

## Sheet: M. anguillicaudatus
ID	GeneNumber	RichFactor	Class	Description	Pvalue	Qvalue	Genes
GO:0031012	15	0.214	Cellular Component	extracellular matrix	1.94456e-12	2.17791e-10	Unigene0009119;Unigene0009120;Unigene0009123;Unigene0009310;Unigene0009981;Unigene0011539;Unigene0011626;Unigene0014763;Unigene0017350;Unigene0018596;Unigene0034290;Unigene0041549;Unigene0042121;Unigene0043163;Unigene0043993
GO:0032501	89	0.044	Biological Process	multicellular organismal process	1.85308e-12	1.30086e-09	Unigene0000199;Unigene0000362;Unigene0000791;Unigene0001963;Unigene0002137;Unigene0002651;Unigene0002763;Unigene0003090;Unigene0003793;Unigene0004073;Unigene0005657;Unigene0006090;Unigene0006841;Unigene0007275;Unigene0007338;Unigene0007462;Unigene0009119;Unigene0009120;Unigene0009123;Unigene0009310;Unigene0009981;Unigene0010182;Unigene0010200;Unigene0010207;Unigene0010233;Unigene0010393;Unigene00…
GO:0007275	76	0.048	Biological Process	multicellular organism development	5.0225e-12	1.7629e-09	Unigene0000199;Unigene0000362;Unigene0000791;Unigene0002651;Unigene0002763;Unigene0003090;Unigene0003793;Unigene0004073;Unigene0005657;Unigene0006090;Unigene0006841;Unigene0007275;Unigene0007338;Unigene0007462;Unigene0009119;Unigene0009120;Unigene0009123;Unigene0009310;Unigene0009981;Unigene0010182;Unigene0010200;Unigene0010233;Unigene0010393;Unigene0010964;Unigene0010994;Unigene0011058;Unigene00…
GO:0048568	23	0.123	Biological Process	embryonic organ development	1.87616e-11	4.39021e-09	Unigene0006841;Unigene0007275;Unigene0009119;Unigene0009120;Unigene0009123;Unigene0009981;Unigene0010200;Unigene0011058;Unigene0011626;Unigene0013048;Unigene0015136;Unigene0017350;Unigene0017558;Unigene0018596;Unigene0024069;Unigene0034290;Unigene0036218;Unigene0036219;Unigene0036707;Unigene0036955;Unigene0044552;Unigene0046474;Unigene0046840
GO:0044707	82	0.044	Biological Process	single-multicellular organism process	3.76412e-11	6.60603e-09	Unigene0000199;Unigene0000362;Unigene0000791;Unigene0001963;Unigene0002651;Unigene0002763;Unigene0003090;Unigene0003793;Unigene0004073;Unigene0005657;Unigene0006090;Unigene0006841;Unigene0007275;Unigene0007338;Unigene0007462;Unigene0009119;Unigene0009120;Unigene0009123;Unigene0009310;Unigene0009981;Unigene0010182;Unigene0010200;Unigene0010233;Unigene0010393;Unigene0010964;Unigene0010994;Unigene00…
GO:0048856	82	0.043	Biological Process	anatomical structure development	1.00799e-10	1.24894e-08	Unigene0000199;Unigene0000362;Unigene0000791;Unigene0002137;Unigene0002651;Unigene0002763;Unigene0003090;Unigene0004073;Unigene0004927;Unigene0005633;Unigene0005657;Unigene0006090;Unigene0006841;Unigene0007275;Unigene0007338;Unigene0007462;Unigene0009119;Unigene0009120;Unigene0009123;Unigene0009310;Unigene0009981;Unigene0010182;Unigene0010200;Unigene0010233;Unigene0010393;Unigene0010964;Unigene00…
GO:0010092	6	1	Biological Process	specification of organ identity	1.11858e-10	1.24894e-08	Unigene0009119;Unigene0009120;Unigene0009123;Unigene0012025;Unigene0017350;Unigene0041549
GO:0032502	89	0.041	Biological Process	developmental process	1.31302e-10	1.24894e-08	Unigene0000199;Unigene0000362;Unigene0000791;Unigene0001963;Unigene0002137;Unigene0002651;Unigene0002763;Unigene0003090;Unigene0003793;Unigene0004073;Unigene0004927;Unigene0005633;Unigene0005657;Unigene0006090;Unigene0006841;Unigene0007275;Unigene0007338;Unigene0007462;Unigene0009119;Unigene0009120;Unigene0009123;Unigene0009310;Unigene0009981;Unigene0010182;Unigene0010200;Unigene0010233;Unigene00…
GO:0009880	10	0.37	Biological Process	embryonic pattern specification	1.42329e-10	1.24894e-08	Unigene0000199;Unigene0009119;Unigene0009120;Unigene0009123;Unigene0010994;Unigene0017350;Unigene0018418;Unigene0024095;Unigene0036899;Unigene0053933
GO:0009653	58	0.052	Biological Process	anatomical structure morphogenesis	2.56166e-10	1.9981e-08	Unigene0000362;Unigene0000791;Unigene0002651;Unigene0003090;Unigene0004073;Unigene0004927;Unigene0006090;Unigene0007275;Unigene0007338;Unigene0007462;Unigene0009119;Unigene0009120;Unigene0009123;Unigene0009310;Unigene0009981;Unigene0010200;Unigene0010233;Unigene0010393;Unigene0010994;Unigene0011058;Unigene0011626;Unigene0011800;Unigene0012025;Unigene0012259;Unigene0013698;Unigene0014535;Unigene00…
GO:0009790	37	0.07	Biological Process	embryo development	2.95542e-10	2.0747e-08	Unigene0000199;Unigene0000362;Unigene0003090;Unigene0006841;Unigene0007275;Unigene0007338;Unigene0009119;Unigene0009120;Unigene0009123;Unigene0009981;Unigene0010200;Unigene0010233;Unigene0010994;Unigene0011058;Unigene0011626;Unigene0011800;Unigene0013048;Unigene0013698;Unigene0015136;Unigene0017350;Unigene0017558;Unigene0018418;Unigene0018596;Unigene0024069;Unigene0024095;Unigene0034290;Unigene00…
GO:0009887	26	0.094	Biological Process	organ morphogenesis	3.5701e-10	2.27837e-08	Unigene0000362;Unigene0000791;Unigene0007275;Unigene0009119;Unigene0009120;Unigene0009123;Unigene0009981;Unigene0010200;Unigene0011058;Unigene0011626;Unigene0012025;Unigene0015136;Unigene0015488;Unigene0016972;Unigene0017350;Unigene0018596;Unigene0020388;Unigene0024069;Unigene0030591;Unigene0034290;Unigene0036707;Unigene0036955;Unigene0041549;Unigene0044552;Unigene0046474;Unigene0046840
GO:0048562	18	0.127	Biological Process	embryonic organ morphogenesis	2.01593e-09	1.17932e-07	Unigene0007275;Unigene0009119;Unigene0009120;Unigene0009123;Unigene0009981;Unigene0010200;Unigene0011058;Unigene0011626;Unigene0015136;Unigene0017350;Unigene0018596;Unigene0024069;Unigene0034290;Unigene0036707;Unigene0036955;Unigene0044552;Unigene0046474;Unigene0046840
GO:0048731	60	0.048	Biological Process	system development	2.21387e-09	1.19549e-07	Unigene0000362;Unigene0000791;Unigene0002651;Unigene0002763;Unigene0004073;Unigene0005657;Unigene0006090;Unigene0006841;Unigene0007275;Unigene0007338;Unigene0007462;Unigene0009119;Unigene0009120;Unigene0009123;Unigene0009310;Unigene0009981;Unigene0010182;Unigene0010200;Unigene0010393;Unigene0010964;Unigene0010994;Unigene0011058;Unigene0011626;Unigene0011800;Unigene0012025;Unigene0013048;Unigene00…
GO:0044767	82	0.04	Biological Process	single-organism developmental process	3.22041e-09	1.61481e-07	Unigene0000199;Unigene0000362;Unigene0000791;Unigene0001963;Unigene0002651;Unigene0002763;Unigene0003090;Unigene0003793;Unigene0004073;Unigene0005657;Unigene0006090;Unigene0006841;Unigene0007275;Unigene0007338;Unigene0007462;Unigene0009119;Unigene0009120;Unigene0009123;Unigene0009310;Unigene0009981;Unigene0010182;Unigene0010200;Unigene0010233;Unigene0010393;Unigene0010964;Unigene0010994;Unigene00…
GO:0019842	10	0.312	Molecular Function	vitamin binding	8.38442e-10	1.67688e-07	Unigene0000246;Unigene0000711;Unigene0008259;Unigene0010527;Unigene0012515;Unigene0015289;Unigene0026004;Unigene0039987;Unigene0042669;Unigene0044484
GO:0005578	6	0.667	Cellular Component	proteinaceous extracellular matrix	3.3794e-09	1.89247e-07	Unigene0009119;Unigene0009120;Unigene0009123;Unigene0017350;Unigene0034290;Unigene0041549
GO:0000904	20	0.106	Biological Process	cell morphogenesis involved in differentiation	5.55236e-09	2.5985e-07	Unigene0002651;Unigene0006090;Unigene0007462;Unigene0009119;Unigene0009120;Unigene0009123;Unigene0010200;Unigene0010994;Unigene0011800;Unigene0016720;Unigene0017350;Unigene0017558;Unigene0027019;Unigene0036218;Unigene0036219;Unigene0038922;Unigene0041549;Unigene0042121;Unigene0044552;Unigene0047278
GO:0048513	45	0.054	Biological Process	animal organ development	9.70062e-09	4.25615e-07	Unigene0000362;Unigene0000791;Unigene0002763;Unigene0004073;Unigene0005657;Unigene0006841;Unigene0007275;Unigene0007338;Unigene0009119;Unigene0009120;Unigene0009123;Unigene0009310;Unigene0009981;Unigene0010182;Unigene0010200;Unigene0010393;Unigene0010964;Unigene0011058;Unigene0011626;Unigene0011800;Unigene0012025;Unigene0013048;Unigene0015136;Unigene0015488;Unigene0016720;Unigene0016972;Unigene00…
GO:0040011	30	0.069	Biological Process	locomotion	2.77169e-08	1.14454e-06	Unigene0006090;Unigene0007338;Unigene0009119;Unigene0009120;Unigene0009123;Unigene0009310;Unigene0009996;Unigene0010200;Unigene0010994;Unigene0011058;Unigene0012259;Unigene0014535;Unigene0014536;Unigene0015136;Unigene0015488;Unigene0016720;Unigene0017350;Unigene0017558;Unigene0026505;Unigene0036218;Unigene0036219;Unigene0036707;Unigene0038922;Unigene0039987;Unigene0042121;Unigene0042288;Unigene00…
GO:0040007	20	0.095	Biological Process	growth	3.7086e-08	1.44636e-06	Unigene0000791;Unigene0006090;Unigene0007338;Unigene0010200;Unigene0010393;Unigene0010994;Unigene0011058;Unigene0014535;Unigene0014536;Unigene0015136;Unigene0017282;Unigene0034885;Unigene0035853;Unigene0036707;Unigene0039343;Unigene0039356;Unigene0044093;Unigene0044262;Unigene0044552;Unigene0046925
GO:0001667	17	0.108	Biological Process	ameboidal-type cell migration	6.32614e-08	2.33734e-06	Unigene0007338;Unigene0009119;Unigene0009120;Unigene0009123;Unigene0009310;Unigene0010994;Unigene0011058;Unigene0012259;Unigene0014535;Unigene0014536;Unigene0017350;Unigene0036707;Unigene0038922;Unigene0039987;Unigene0042121;Unigene0044552;Unigene0045746
GO:0006928	30	0.064	Biological Process	movement of cell or subcellular component	1.16671e-07	4.09516e-06	Unigene0006090;Unigene0007338;Unigene0009119;Unigene0009120;Unigene0009123;Unigene0009310;Unigene0009996;Unigene0010200;Unigene0010994;Unigene0011058;Unigene0012259;Unigene0014535;Unigene0014536;Unigene0015136;Unigene0015488;Unigene0016720;Unigene0017350;Unigene0017558;Unigene0026505;Unigene0036218;Unigene0036219;Unigene0036707;Unigene0038922;Unigene0039987;Unigene0042121;Unigene0042288;Unigene00…
GO:0048870	25	0.072	Biological Process	cell motility	2.0082e-07	6.40798e-06	Unigene0007338;Unigene0009119;Unigene0009120;Unigene0009123;Unigene0009310;Unigene0009996;Unigene0010994;Unigene0011058;Unigene0012259;Unigene0014535;Unigene0014536;Unigene0015136;Unigene0015488;Unigene0017350;Unigene0017558;Unigene0026505;Unigene0036218;Unigene0036219;Unigene0036707;Unigene0038922;Unigene0039987;Unigene0042121;Unigene0042288;Unigene0044552;Unigene0045746
GO:0051674	25	0.072	Biological Process	localization of cell	2.0082e-07	6.40798e-06	Unigene0007338;Unigene0009119;Unigene0009120;Unigene0009123;Unigene0009310;Unigene0009996;Unigene0010994;Unigene0011058;Unigene0012259;Unigene0014535;Unigene0014536;Unigene0015136;Unigene0015488;Unigene0017350;Unigene0017558;Unigene0026505;Unigene0036218;Unigene0036219;Unigene0036707;Unigene0038922;Unigene0039987;Unigene0042121;Unigene0042288;Unigene0044552;Unigene0045746
GO:0003348	4	1	Biological Process	cardiac endothelial cell differentiation	2.36881e-07	7.23001e-06	Unigene0009119;Unigene0009120;Unigene0009123;Unigene0017350
GO:0048598	25	0.07	Biological Process	embryonic morphogenesis	2.93299e-07	8.579e-06	Unigene0000362;Unigene0003090;Unigene0007275;Unigene0007338;Unigene0009119;Unigene0009120;Unigene0009123;Unigene0009981;Unigene0010200;Unigene0010233;Unigene0011058;Unigene0011626;Unigene0011800;Unigene0013698;Unigene0015136;Unigene0017350;Unigene0018596;Unigene0024069;Unigene0034290;Unigene0036707;Unigene0036955;Unigene0044093;Unigene0044552;Unigene0046474;Unigene0046840
GO:0000902	24	0.071	Biological Process	cell morphogenesis	3.79379e-07	1.0653e-05	Unigene0002651;Unigene0006090;Unigene0007462;Unigene0009119;Unigene0009120;Unigene0009123;Unigene0010200;Unigene0010994;Unigene0011800;Unigene0014535;Unigene0014536;Unigene0015488;Unigene0016720;Unigene0017350;Unigene0017558;Unigene0027019;Unigene0036218;Unigene0036219;Unigene0038922;Unigene0041549;Unigene0042121;Unigene0044552;Unigene0046925;Unigene0047278
GO:0016477	23	0.073	Biological Process	cell migration	4.8585e-07	1.3118e-05	Unigene0007338;Unigene0009119;Unigene0009120;Unigene0009123;Unigene0009310;Unigene0010994;Unigene0011058;Unigene0012259;Unigene0014535;Unigene0014536;Unigene0015488;Unigene0017350;Unigene0017558;Unigene0026505;Unigene0036218;Unigene0036219;Unigene0036707;Unigene0038922;Unigene0039987;Unigene0042121;Unigene0042288;Unigene0044552;Unigene0045746
GO:0048645	7	0.292	Biological Process	organ formation	6.0526e-07	1.56601e-05	Unigene0009119;Unigene0009120;Unigene0009123;Unigene0012025;Unigene0015488;Unigene0017350;Unigene0041549
GO:0016049	12	0.133	Biological Process	cell growth	6.24619e-07	1.56601e-05	Unigene0007338;Unigene0010200;Unigene0014535;Unigene0014536;Unigene0017282;Unigene0034885;Unigene0035853;Unigene0039343;Unigene0039356;Unigene0044093;Unigene0044552;Unigene0046925
GO:0048468	31	0.058	Biological Process	cell development	6.95277e-07	1.68305e-05	Unigene0002651;Unigene0006090;Unigene0007462;Unigene0009119;Unigene0009120;Unigene0009123;Unigene0010200;Unigene0010994;Unigene0011058;Unigene0011626;Unigene0011800;Unigene0014535;Unigene0014536;Unigene0015488;Unigene0016720;Unigene0017350;Unigene0017558;Unigene0024095;Unigene0027019;Unigene0027354;Unigene0030591;Unigene0036218;Unigene0036219;Unigene0036707;Unigene0038922;Unigene0041549;Unigene00…
GO:0007389	21	0.074	Biological Process	pattern specification process	1.22576e-06	2.86829e-05	Unigene0000199;Unigene0009119;Unigene0009120;Unigene0009123;Unigene0010994;Unigene0011058;Unigene0012025;Unigene0012259;Unigene0015136;Unigene0016720;Unigene0017350;Unigene0018418;Unigene0024095;Unigene0036707;Unigene0036899;Unigene0038922;Unigene0039821;Unigene0041549;Unigene0042975;Unigene0044552;Unigene0053933
GO:0016706	7	0.304	Molecular Function	oxidoreductase activity, acting on paired donors, with incorporation or reduction of molecular oxygen, 2-oxoglutarate as one donor, and incorporation of one atom each of oxygen into both donors	3.90359e-07	3.90359e-05	Unigene0000246;Unigene0000711;Unigene0008259;Unigene0010527;Unigene0015289;Unigene0039987;Unigene0042669
GO:0051213	8	0.222	Molecular Function	dioxygenase activity	8.08269e-07	5.38846e-05	Unigene0000246;Unigene0000711;Unigene0008259;Unigene0010527;Unigene0014684;Unigene0015289;Unigene0039987;Unigene0042669
GO:0002009	16	0.082	Biological Process	morphogenesis of an epithelium	6.10341e-06	0.000138213	Unigene0000791;Unigene0007338;Unigene0009119;Unigene0009120;Unigene0009123;Unigene0010233;Unigene0011058;Unigene0011626;Unigene0012259;Unigene0015136;Unigene0015488;Unigene0017350;Unigene0024069;Unigene0036707;Unigene0044552;Unigene0046474
GO:0070815	4	0.667	Molecular Function	peptidyl-lysine 5-dioxygenase activity	3.21295e-06	0.000160647	Unigene0010527;Unigene0015289;Unigene0039987;Unigene0042669
GO:0072358	21	0.066	Biological Process	cardiovascular system development	7.74588e-06	0.000164776	Unigene0002763;Unigene0009119;Unigene0009120;Unigene0009123;Unigene0009310;Unigene0011058;Unigene0011626;Unigene0015136;Unigene0015488;Unigene0017350;Unigene0017558;Unigene0024069;Unigene0027354;Unigene0029888;Unigene0036218;Unigene0036219;Unigene0036707;Unigene0040395;Unigene0042121;Unigene0042975;Unigene0046474
GO:0072359	21	0.066	Biological Process	circulatory system development	7.74588e-06	0.000164776	Unigene0002763;Unigene0009119;Unigene0009120;Unigene0009123;Unigene0009310;Unigene0011058;Unigene0011626;Unigene0015136;Unigene0015488;Unigene0017350;Unigene0017558;Unigene0024069;Unigene0027354;Unigene0029888;Unigene0036218;Unigene0036219;Unigene0036707;Unigene0040395;Unigene0042121;Unigene0042975;Unigene0046474
GO:0003318	5	0.357	Biological Process	cell migration to the midline involved in heart development	8.77091e-06	0.000181094	Unigene0009119;Unigene0009120;Unigene0009123;Unigene0015488;Unigene0017350
GO:0032989	25	0.058	Biological Process	cellular component morphogenesis	9.50308e-06	0.000190605	Unigene0002651;Unigene0006090;Unigene0007462;Unigene0009119;Unigene0009120;Unigene0009123;Unigene0010200;Unigene0010994;Unigene0011800;Unigene0014535;Unigene0014536;Unigene0015136;Unigene0015488;Unigene0016720;Unigene0017350;Unigene0017558;Unigene0027019;Unigene0036218;Unigene0036219;Unigene0038922;Unigene0041549;Unigene0042121;Unigene0044552;Unigene0046925;Unigene0047278
GO:0021952	3	1	Biological Process	central nervous system projection neuron axonogenesis	1.08184e-05	0.000205423	Unigene0002651;Unigene0006090;Unigene0007462
GO:0009888	28	0.054	Biological Process	tissue development	1.08271e-05	0.000205423	Unigene0000791;Unigene0002137;Unigene0005657;Unigene0007338;Unigene0009119;Unigene0009120;Unigene0009123;Unigene0009310;Unigene0009981;Unigene0010233;Unigene0011058;Unigene0011626;Unigene0011800;Unigene0012259;Unigene0014535;Unigene0014536;Unigene0015136;Unigene0015488;Unigene0017303;Unigene0017350;Unigene0024069;Unigene0027019;Unigene0036707;Unigene0042121;Unigene0043993;Unigene0044262;Unigene00…
GO:0048729	16	0.077	Biological Process	tissue morphogenesis	1.57128e-05	0.000290273	Unigene0000791;Unigene0007338;Unigene0009119;Unigene0009120;Unigene0009123;Unigene0010233;Unigene0011058;Unigene0011626;Unigene0012259;Unigene0015136;Unigene0015488;Unigene0017350;Unigene0024069;Unigene0036707;Unigene0044552;Unigene0046474
GO:0044420	4	0.5	Cellular Component	extracellular matrix component	8.2636e-06	0.000308508	Unigene0009310;Unigene0034290;Unigene0041549;Unigene0042121
GO:0097485	12	0.097	Biological Process	neuron projection guidance	1.87603e-05	0.000337685	Unigene0006090;Unigene0010200;Unigene0014535;Unigene0014536;Unigene0015488;Unigene0016720;Unigene0017558;Unigene0036218;Unigene0036219;Unigene0044552;Unigene0046925;Unigene0047278
GO:0044421	10	0.103	Cellular Component	extracellular region part	1.34345e-05	0.000376167	Unigene0004253;Unigene0009119;Unigene0009120;Unigene0009123;Unigene0017350;Unigene0018596;Unigene0034290;Unigene0036955;Unigene0041549;Unigene0043993
GO:0050793	19	0.066	Biological Process	regulation of developmental process	2.19011e-05	0.000384364	Unigene0000791;Unigene0002763;Unigene0003793;Unigene0005657;Unigene0006090;Unigene0009310;Unigene0010200;Unigene0011058;Unigene0011626;Unigene0014535;Unigene0014536;Unigene0016720;Unigene0027019;Unigene0027354;Unigene0036218;Unigene0036707;Unigene0039821;Unigene0041549;Unigene0042121
GO:0061564	12	0.094	Biological Process	axon development	2.38977e-05	0.000409176	Unigene0002651;Unigene0006090;Unigene0007462;Unigene0010200;Unigene0014535;Unigene0014536;Unigene0016720;Unigene0017558;Unigene0036218;Unigene0036219;Unigene0044552;Unigene0047278
GO:0046872	53	0.039	Molecular Function	metal ion binding	1.21203e-05	0.000421968	Unigene0000246;Unigene0000362;Unigene0000711;Unigene0002200;Unigene0003090;Unigene0005306;Unigene0007338;Unigene0008013;Unigene0008259;Unigene0008438;Unigene0009310;Unigene0009369;Unigene0009785;Unigene0010120;Unigene0010527;Unigene0011058;Unigene0011308;Unigene0011359;Unigene0011539;Unigene0011626;Unigene0012515;Unigene0013048;Unigene0014763;Unigene0015173;Unigene0015289;Unigene0015464;Unigene00…
GO:0038024	6	0.24	Molecular Function	cargo receptor activity	1.2659e-05	0.000421968	Unigene0003090;Unigene0009310;Unigene0033165;Unigene0041324;Unigene0042121;Unigene0044516
GO:0006935	13	0.087	Biological Process	chemotaxis	2.57075e-05	0.000429683	Unigene0006090;Unigene0010200;Unigene0014535;Unigene0014536;Unigene0015488;Unigene0016720;Unigene0017558;Unigene0036218;Unigene0036219;Unigene0042288;Unigene0044552;Unigene0046925;Unigene0047278
GO:0030154	38	0.044	Biological Process	cell differentiation	2.99366e-05	0.000488732	Unigene0002651;Unigene0002763;Unigene0005657;Unigene0006090;Unigene0007462;Unigene0009119;Unigene0009120;Unigene0009123;Unigene0009310;Unigene0010200;Unigene0010994;Unigene0011058;Unigene0011626;Unigene0011800;Unigene0013048;Unigene0013635;Unigene0014535;Unigene0014536;Unigene0015488;Unigene0016720;Unigene0017350;Unigene0017558;Unigene0024095;Unigene0027019;Unigene0027354;Unigene0030591;Unigene00…
GO:0005102	14	0.083	Molecular Function	receptor binding	1.74198e-05	0.000497708	Unigene0006143;Unigene0009119;Unigene0009120;Unigene0009123;Unigene0010125;Unigene0010233;Unigene0017350;Unigene0018251;Unigene0027019;Unigene0036955;Unigene0039702;Unigene0040219;Unigene0041549;Unigene0043993
GO:0010631	8	0.14	Biological Process	epithelial cell migration	3.35703e-05	0.000508599	Unigene0009119;Unigene0009120;Unigene0009123;Unigene0009310;Unigene0010994;Unigene0017350;Unigene0042121;Unigene0045746
GO:0090130	8	0.14	Biological Process	tissue migration	3.35703e-05	0.000508599	Unigene0009119;Unigene0009120;Unigene0009123;Unigene0009310;Unigene0010994;Unigene0017350;Unigene0042121;Unigene0045746
GO:0090132	8	0.14	Biological Process	epithelium migration	3.35703e-05	0.000508599	Unigene0009119;Unigene0009120;Unigene0009123;Unigene0009310;Unigene0010994;Unigene0017350;Unigene0042121;Unigene0045746
GO:0042330	13	0.085	Biological Process	taxis	3.40515e-05	0.000508599	Unigene0006090;Unigene0010200;Unigene0014535;Unigene0014536;Unigene0015488;Unigene0016720;Unigene0017558;Unigene0036218;Unigene0036219;Unigene0042288;Unigene0044552;Unigene0046925;Unigene0047278
GO:0060973	5	0.278	Biological Process	cell migration involved in heart development	3.49094e-05	0.00051055	Unigene0009119;Unigene0009120;Unigene0009123;Unigene0015488;Unigene0017350
GO:0005515	49	0.039	Molecular Function	protein binding	2.43873e-05	0.000609682	Unigene0003793;Unigene0004103;Unigene0004253;Unigene0004410;Unigene0005380;Unigene0006143;Unigene0007443;Unigene0009119;Unigene0009120;Unigene0009123;Unigene0009567;Unigene0009996;Unigene0010125;Unigene0010233;Unigene0010393;Unigene0010994;Unigene0011800;Unigene0012259;Unigene0014045;Unigene0015464;Unigene0017234;Unigene0017282;Unigene0017350;Unigene0017497;Unigene0018251;Unigene0018418;Unigene00…
GO:0009952	9	0.117	Biological Process	anterior/posterior pattern specification	4.82164e-05	0.000690774	Unigene0009119;Unigene0009120;Unigene0009123;Unigene0010994;Unigene0011058;Unigene0012025;Unigene0017350;Unigene0036707;Unigene0041549
GO:0035051	6	0.188	Biological Process	cardiocyte differentiation	6.2522e-05	0.000877809	Unigene0009119;Unigene0009120;Unigene0009123;Unigene0011058;Unigene0017350;Unigene0036707
GO:0019798	3	0.75	Molecular Function	procollagen-proline dioxygenase activity	4.05284e-05	0.00090063	Unigene0000246;Unigene0000711;Unigene0008259
GO:0048812	14	0.075	Biological Process	neuron projection morphogenesis	6.90977e-05	0.000951109	Unigene0002651;Unigene0006090;Unigene0007462;Unigene0010200;Unigene0014535;Unigene0014536;Unigene0015488;Unigene0016720;Unigene0017558;Unigene0036218;Unigene0036219;Unigene0044552;Unigene0046925;Unigene0047278
GO:2000026	13	0.079	Biological Process	regulation of multicellular organismal development	7.48379e-05	0.00101031	Unigene0000791;Unigene0002763;Unigene0003793;Unigene0005657;Unigene0009310;Unigene0010200;Unigene0011058;Unigene0011626;Unigene0014535;Unigene0014536;Unigene0036218;Unigene0036707;Unigene0042121
GO:0043534	5	0.238	Biological Process	blood vessel endothelial cell migration	7.85247e-05	0.00104008	Unigene0009119;Unigene0009120;Unigene0009123;Unigene0010994;Unigene0017350
GO:0022610	18	0.061	Biological Process	biological adhesion	8.80037e-05	0.00114405	Unigene0005657;Unigene0009119;Unigene0009120;Unigene0009123;Unigene0009369;Unigene0009782;Unigene0010994;Unigene0011058;Unigene0011308;Unigene0011626;Unigene0017350;Unigene0018251;Unigene0036218;Unigene0036707;Unigene0041087;Unigene0041549;Unigene0043993;Unigene0047278
GO:0005576	10	0.088	Cellular Component	extracellular region	5.53763e-05	0.00124043	Unigene0004253;Unigene0009119;Unigene0009120;Unigene0009123;Unigene0017350;Unigene0018596;Unigene0034290;Unigene0036955;Unigene0041549;Unigene0043993
GO:0001558	7	0.14	Biological Process	regulation of cell growth	0.000107067	0.00136657	Unigene0007338;Unigene0010200;Unigene0014535;Unigene0014536;Unigene0034885;Unigene0044552;Unigene0046925
GO:0040008	8	0.119	Biological Process	regulation of growth	0.000109596	0.00137386	Unigene0006090;Unigene0007338;Unigene0010200;Unigene0014535;Unigene0014536;Unigene0034885;Unigene0044552;Unigene0046925
GO:0035270	5	0.217	Biological Process	endocrine system development	0.000125233	0.00154235	Unigene0009119;Unigene0009120;Unigene0009123;Unigene0010994;Unigene0017350
GO:0031175	14	0.07	Biological Process	neuron projection development	0.000134752	0.00160948	Unigene0002651;Unigene0006090;Unigene0007462;Unigene0010200;Unigene0014535;Unigene0014536;Unigene0015488;Unigene0016720;Unigene0017558;Unigene0036218;Unigene0036219;Unigene0044552;Unigene0046925;Unigene0047278
GO:0009611	8	0.116	Biological Process	response to wounding	0.00013527	0.00160948	Unigene0011058;Unigene0014535;Unigene0014536;Unigene0015136;Unigene0027354;Unigene0036707;Unigene0041549;Unigene0044262
GO:0045446	5	0.208	Biological Process	endothelial cell differentiation	0.000155355	0.00179743	Unigene0009119;Unigene0009120;Unigene0009123;Unigene0011626;Unigene0017350
GO:0001501	7	0.132	Biological Process	skeletal system development	0.000156187	0.00179743	Unigene0009310;Unigene0010200;Unigene0011058;Unigene0036707;Unigene0036955;Unigene0042121;Unigene0044552
GO:0048589	11	0.083	Biological Process	developmental growth	0.000164178	0.00185892	Unigene0000791;Unigene0006090;Unigene0010200;Unigene0010393;Unigene0010994;Unigene0011058;Unigene0014535;Unigene0014536;Unigene0015136;Unigene0036707;Unigene0044262
GO:0060429	17	0.06	Biological Process	epithelium development	0.000167212	0.00186321	Unigene0000791;Unigene0007338;Unigene0009119;Unigene0009120;Unigene0009123;Unigene0010233;Unigene0011058;Unigene0011626;Unigene0011800;Unigene0012259;Unigene0015136;Unigene0015488;Unigene0017350;Unigene0024069;Unigene0036707;Unigene0044552;Unigene0046474
GO:0048666	17	0.057	Biological Process	neuron development	0.000322266	0.00353485	Unigene0002651;Unigene0006090;Unigene0007462;Unigene0010200;Unigene0011058;Unigene0014535;Unigene0014536;Unigene0015488;Unigene0016720;Unigene0017558;Unigene0030591;Unigene0036218;Unigene0036219;Unigene0036707;Unigene0044552;Unigene0046925;Unigene0047278
GO:0061448	3	0.429	Biological Process	connective tissue development	0.000354413	0.00382766	Unigene0009310;Unigene0042121;Unigene0043993
GO:0003007	9	0.09	Biological Process	heart morphogenesis	0.00036637	0.00389685	Unigene0009119;Unigene0009120;Unigene0009123;Unigene0011626;Unigene0015136;Unigene0015488;Unigene0017350;Unigene0024069;Unigene0046474
GO:0051239	16	0.058	Biological Process	regulation of multicellular organismal process	0.000437832	0.00454081	Unigene0000791;Unigene0002763;Unigene0003793;Unigene0005657;Unigene0009310;Unigene0010200;Unigene0010207;Unigene0011058;Unigene0011626;Unigene0014535;Unigene0014536;Unigene0036218;Unigene0036707;Unigene0039650;Unigene0042121;Unigene0046474
GO:0007409	10	0.08	Biological Process	axonogenesis	0.000452123	0.00454081	Unigene0002651;Unigene0006090;Unigene0007462;Unigene0010200;Unigene0016720;Unigene0017558;Unigene0036218;Unigene0036219;Unigene0044552;Unigene0047278
GO:0007507	11	0.074	Biological Process	heart development	0.000471407	0.00454081	Unigene0009119;Unigene0009120;Unigene0009123;Unigene0011058;Unigene0011626;Unigene0015136;Unigene0015488;Unigene0017350;Unigene0024069;Unigene0036707;Unigene0046474
GO:0007528	2	1	Biological Process	neuromuscular junction development	0.000491598	0.00454081	Unigene0014535;Unigene0014536
GO:0008582	2	1	Biological Process	regulation of synaptic growth at neuromuscular junction	0.000491598	0.00454081	Unigene0014535;Unigene0014536
GO:0031103	2	1	Biological Process	axon regeneration	0.000491598	0.00454081	Unigene0014535;Unigene0014536
GO:0048678	2	1	Biological Process	response to axon injury	0.000491598	0.00454081	Unigene0014535;Unigene0014536
GO:0051124	2	1	Biological Process	synaptic growth at neuromuscular junction	0.000491598	0.00454081	Unigene0014535;Unigene0014536
GO:0051963	2	1	Biological Process	regulation of synapse assembly	0.000491598	0.00454081	Unigene0014535;Unigene0014536
GO:1904396	2	1	Biological Process	regulation of neuromuscular junction development	0.000491598	0.00454081	Unigene0014535;Unigene0014536
GO:0005198	12	0.074	Molecular Function	structural molecule activity	0.000229833	0.00459665	Unigene0006841;Unigene0009981;Unigene0011626;Unigene0012619;Unigene0013635;Unigene0013777;Unigene0014501;Unigene0018251;Unigene0018349;Unigene0033429;Unigene0039702;Unigene0043163
GO:0048667	10	0.077	Biological Process	cell morphogenesis involved in neuron differentiation	0.000617001	0.00562513	Unigene0002651;Unigene0006090;Unigene0007462;Unigene0010200;Unigene0016720;Unigene0017558;Unigene0036218;Unigene0036219;Unigene0044552;Unigene0047278
GO:0098602	7	0.103	Biological Process	single organism cell adhesion	0.000741896	0.00667706	Unigene0005657;Unigene0009119;Unigene0009120;Unigene0009123;Unigene0011058;Unigene0017350;Unigene0036707
GO:0016705	8	0.099	Molecular Function	oxidoreductase activity, acting on paired donors, with incorporation or reduction of molecular oxygen	0.000370981	0.0067451	Unigene0000246;Unigene0000711;Unigene0008259;Unigene0010527;Unigene0015289;Unigene0039987;Unigene0042669;Unigene0044484
GO:0001654	10	0.075	Biological Process	eye development	0.000782222	0.00695088	Unigene0007275;Unigene0010182;Unigene0010964;Unigene0011800;Unigene0017558;Unigene0030591;Unigene0036218;Unigene0036219;Unigene0044552;Unigene0046840
GO:0016638	4	0.235	Molecular Function	oxidoreductase activity, acting on the CH-NH2 group of donors	0.000421894	0.00703156	Unigene0009310;Unigene0036711;Unigene0042121;Unigene0044516
GO:1990399	3	0.333	Biological Process	epithelium regeneration	0.000823011	0.00722192	Unigene0011058;Unigene0015136;Unigene0036707
GO:0003158	5	0.147	Biological Process	endothelium development	0.000849242	0.0073601	Unigene0009119;Unigene0009120;Unigene0009123;Unigene0011626;Unigene0017350
GO:0048869	39	0.037	Biological Process	cellular developmental process	0.000879061	0.00752562	Unigene0002651;Unigene0002763;Unigene0005657;Unigene0006090;Unigene0007462;Unigene0009119;Unigene0009120;Unigene0009123;Unigene0009310;Unigene0010200;Unigene0010994;Unigene0011058;Unigene0011626;Unigene0011800;Unigene0013048;Unigene0013635;Unigene0014535;Unigene0014536;Unigene0015136;Unigene0015488;Unigene0016720;Unigene0017350;Unigene0017558;Unigene0024095;Unigene0027019;Unigene0027354;Unigene00…
GO:0003002	12	0.064	Biological Process	regionalization	0.000925777	0.00768194	Unigene0009119;Unigene0009120;Unigene0009123;Unigene0010994;Unigene0011058;Unigene0012025;Unigene0012259;Unigene0017350;Unigene0036707;Unigene0038922;Unigene0039821;Unigene0041549
GO:0035239	10	0.073	Biological Process	tube morphogenesis	0.000928725	0.00768194	Unigene0009119;Unigene0009120;Unigene0009123;Unigene0010233;Unigene0011058;Unigene0015136;Unigene0017350;Unigene0024069;Unigene0036707;Unigene0046474
GO:0030182	17	0.052	Biological Process	neuron differentiation	0.00093015	0.00768194	Unigene0002651;Unigene0006090;Unigene0007462;Unigene0010200;Unigene0011058;Unigene0014535;Unigene0014536;Unigene0015488;Unigene0016720;Unigene0017558;Unigene0030591;Unigene0036218;Unigene0036219;Unigene0036707;Unigene0044552;Unigene0046925;Unigene0047278
GO:0016701	4	0.222	Molecular Function	oxidoreductase activity, acting on single donors with incorporation of molecular oxygen	0.000533219	0.00820337	Unigene0000246;Unigene0000711;Unigene0008259;Unigene0014684
GO:0048646	19	0.048	Biological Process	anatomical structure formation involved in morphogenesis	0.00116128	0.00947925	Unigene0004073;Unigene0004927;Unigene0009119;Unigene0009120;Unigene0009123;Unigene0009310;Unigene0010233;Unigene0012025;Unigene0015136;Unigene0015488;Unigene0017350;Unigene0018596;Unigene0027354;Unigene0029888;Unigene0031389;Unigene0036368;Unigene0041549;Unigene0042121;Unigene0044093
GO:0043542	5	0.135	Biological Process	endothelial cell migration	0.00126053	0.0101712	Unigene0009119;Unigene0009120;Unigene0009123;Unigene0010994;Unigene0017350
GO:0007411	8	0.083	Biological Process	axon guidance	0.00128765	0.0102719	Unigene0006090;Unigene0010200;Unigene0016720;Unigene0017558;Unigene0036218;Unigene0036219;Unigene0044552;Unigene0047278
GO:0007155	12	0.062	Biological Process	cell adhesion	0.00133132	0.010501	Unigene0005657;Unigene0009119;Unigene0009120;Unigene0009123;Unigene0009369;Unigene0011058;Unigene0011308;Unigene0017350;Unigene0036218;Unigene0036707;Unigene0041549;Unigene0047278
GO:0050807	2	0.667	Biological Process	regulation of synapse organization	0.00145316	0.0113346	Unigene0014535;Unigene0014536
GO:0030030	16	0.051	Biological Process	cell projection organization	0.00151106	0.0116567	Unigene0002651;Unigene0006090;Unigene0007462;Unigene0010200;Unigene0011058;Unigene0014535;Unigene0014536;Unigene0015488;Unigene0016720;Unigene0017558;Unigene0036218;Unigene0036219;Unigene0036707;Unigene0044552;Unigene0046925;Unigene0047278
GO:0035567	3	0.273	Biological Process	non-canonical Wnt signaling pathway	0.00156432	0.0119364	Unigene0000791;Unigene0005633;Unigene0015136
GO:0022008	18	0.048	Biological Process	neurogenesis	0.00159734	0.0120574	Unigene0002651;Unigene0006090;Unigene0007462;Unigene0010200;Unigene0011058;Unigene0013635;Unigene0014535;Unigene0014536;Unigene0015488;Unigene0016720;Unigene0017558;Unigene0030591;Unigene0036218;Unigene0036219;Unigene0036707;Unigene0044552;Unigene0046925;Unigene0047278
GO:0030855	8	0.08	Biological Process	epithelial cell differentiation	0.00167589	0.0125071	Unigene0009119;Unigene0009120;Unigene0009123;Unigene0011058;Unigene0011626;Unigene0011800;Unigene0017350;Unigene0036707
GO:0007423	13	0.057	Biological Process	sensory organ development	0.00169256	0.0125071	Unigene0007275;Unigene0010182;Unigene0010964;Unigene0011058;Unigene0011800;Unigene0017558;Unigene0018596;Unigene0030591;Unigene0036218;Unigene0036219;Unigene0036707;Unigene0044552;Unigene0046840
GO:0043010	7	0.089	Biological Process	camera-type eye development	0.00180705	0.0129618	Unigene0010182;Unigene0011800;Unigene0017558;Unigene0030591;Unigene0036218;Unigene0036219;Unigene0044552
GO:0032990	14	0.054	Biological Process	cell part morphogenesis	0.00180948	0.0129618	Unigene0002651;Unigene0006090;Unigene0007462;Unigene0010200;Unigene0014535;Unigene0014536;Unigene0015488;Unigene0016720;Unigene0017558;Unigene0036218;Unigene0036219;Unigene0044552;Unigene0046925;Unigene0047278
GO:0048858	14	0.054	Biological Process	cell projection morphogenesis	0.00180948	0.0129618	Unigene0002651;Unigene0006090;Unigene0007462;Unigene0010200;Unigene0014535;Unigene0014536;Unigene0015488;Unigene0016720;Unigene0017558;Unigene0036218;Unigene0036219;Unigene0044552;Unigene0046925;Unigene0047278
GO:0048699	17	0.049	Biological Process	generation of neurons	0.00183172	0.0129886	Unigene0002651;Unigene0006090;Unigene0007462;Unigene0010200;Unigene0011058;Unigene0014535;Unigene0014536;Unigene0015488;Unigene0016720;Unigene0017558;Unigene0030591;Unigene0036218;Unigene0036219;Unigene0036707;Unigene0044552;Unigene0046925;Unigene0047278
GO:0009416	6	0.102	Biological Process	response to light stimulus	0.00189067	0.0132725	Unigene0003793;Unigene0005380;Unigene0016720;Unigene0017558;Unigene0036218;Unigene0036219
GO:0003143	7	0.087	Biological Process	embryonic heart tube morphogenesis	0.00194381	0.013378	Unigene0009119;Unigene0009120;Unigene0009123;Unigene0015136;Unigene0017350;Unigene0024069;Unigene0046474
GO:0035050	7	0.087	Biological Process	embryonic heart tube development	0.00194381	0.013378	Unigene0009119;Unigene0009120;Unigene0009123;Unigene0015136;Unigene0017350;Unigene0024069;Unigene0046474
GO:0005886	10	0.063	Cellular Component	plasma membrane	0.000804242	0.0150125	Unigene0001492;Unigene0005114;Unigene0005657;Unigene0010994;Unigene0011058;Unigene0013565;Unigene0030130;Unigene0034581;Unigene0036153;Unigene0036707
GO:0030198	5	0.119	Biological Process	extracellular matrix organization	0.00224896	0.0153279	Unigene0007275;Unigene0009310;Unigene0011117;Unigene0042121;Unigene0046840
GO:0048638	4	0.154	Biological Process	regulation of developmental growth	0.00241195	0.0162806	Unigene0006090;Unigene0010200;Unigene0014535;Unigene0014536
GO:0043062	6	0.097	Biological Process	extracellular structure organization	0.00244165	0.0163242	Unigene0007275;Unigene0009310;Unigene0011117;Unigene0041549;Unigene0042121;Unigene0046840
GO:0071944	10	0.061	Cellular Component	cell periphery	0.00107237	0.017158	Unigene0001492;Unigene0005114;Unigene0005657;Unigene0010994;Unigene0011058;Unigene0013565;Unigene0030130;Unigene0034581;Unigene0036153;Unigene0036707
GO:0031099	6	0.095	Biological Process	regeneration	0.00264973	0.0174813	Unigene0011058;Unigene0014535;Unigene0014536;Unigene0015136;Unigene0036707;Unigene0044262
GO:0007632	4	0.148	Biological Process	visual behavior	0.0027828	0.0174813	Unigene0016720;Unigene0017558;Unigene0036218;Unigene0036219
GO:0002062	2	0.5	Biological Process	chondrocyte differentiation	0.00286375	0.0174813	Unigene0009310;Unigene0042121
GO:0007416	2	0.5	Biological Process	synapse assembly	0.00286375	0.0174813	Unigene0014535;Unigene0014536
GO:0018126	2	0.5	Biological Process	protein hydroxylation	0.00286375	0.0174813	Unigene0000711;Unigene0008259
GO:0032330	2	0.5	Biological Process	regulation of chondrocyte differentiation	0.00286375	0.0174813	Unigene0009310;Unigene0042121
GO:0046532	2	0.5	Biological Process	regulation of photoreceptor cell differentiation	0.00286375	0.0174813	Unigene0011058;Unigene0036707
GO:0048318	2	0.5	Biological Process	axial mesoderm development	0.00286375	0.0174813	Unigene0011058;Unigene0036707
GO:0048319	2	0.5	Biological Process	axial mesoderm morphogenesis	0.00286375	0.0174813	Unigene0011058;Unigene0036707
GO:0061035	2	0.5	Biological Process	regulation of cartilage development	0.00286375	0.0174813	Unigene0009310;Unigene0042121
GO:0048705	5	0.111	Biological Process	skeletal system morphogenesis	0.00306117	0.0183891	Unigene0010200;Unigene0011058;Unigene0036707;Unigene0036955;Unigene0044552
GO:0007399	22	0.042	Biological Process	nervous system development	0.00306485	0.0183891	Unigene0002651;Unigene0005657;Unigene0006090;Unigene0007462;Unigene0010182;Unigene0010200;Unigene0011058;Unigene0011800;Unigene0013635;Unigene0014535;Unigene0014536;Unigene0015488;Unigene0016720;Unigene0017558;Unigene0027019;Unigene0030591;Unigene0036218;Unigene0036219;Unigene0036707;Unigene0044552;Unigene0046925;Unigene0047278
GO:0016491	20	0.046	Molecular Function	oxidoreductase activity	0.00144242	0.0198991	Unigene0000246;Unigene0000711;Unigene0002670;Unigene0008259;Unigene0009310;Unigene0010527;Unigene0012515;Unigene0014684;Unigene0015289;Unigene0027437;Unigene0028816;Unigene0033846;Unigene0036711;Unigene0038477;Unigene0039987;Unigene0041324;Unigene0042121;Unigene0042669;Unigene0044484;Unigene0044516
GO:0031543	3	0.273	Molecular Function	peptidyl-proline dioxygenase activity	0.00149243	0.0198991	Unigene0000246;Unigene0000711;Unigene0008259
GO:0009605	15	0.049	Biological Process	response to external stimulus	0.00335543	0.0199619	Unigene0006090;Unigene0010200;Unigene0014535;Unigene0014536;Unigene0015488;Unigene0016720;Unigene0017558;Unigene0018200;Unigene0036218;Unigene0036219;Unigene0042288;Unigene0043163;Unigene0044552;Unigene0046925;Unigene0047278
GO:0048736	8	0.07	Biological Process	appendage development	0.00401824	0.0235067	Unigene0006841;Unigene0011058;Unigene0013698;Unigene0022108;Unigene0036707;Unigene0039821;Unigene0042669;Unigene0044262
GO:0060562	8	0.07	Biological Process	epithelial tube morphogenesis	0.00401824	0.0235067	Unigene0009119;Unigene0009120;Unigene0009123;Unigene0010233;Unigene0015136;Unigene0017350;Unigene0024069;Unigene0046474
GO:0045595	9	0.063	Biological Process	regulation of cell differentiation	0.00433112	0.0251277	Unigene0002763;Unigene0005657;Unigene0009310;Unigene0010200;Unigene0011058;Unigene0027019;Unigene0027354;Unigene0036707;Unigene0042121
GO:0090596	4	0.129	Biological Process	sensory organ morphogenesis	0.00465592	0.0264128	Unigene0007275;Unigene0018596;Unigene0030591;Unigene0046840
GO:0030859	2	0.4	Biological Process	polarized epithelial cell differentiation	0.00470314	0.0264128	Unigene0011058;Unigene0036707
GO:0031102	2	0.4	Biological Process	neuron projection regeneration	0.00470314	0.0264128	Unigene0014535;Unigene0014536
GO:0051216	2	0.4	Biological Process	cartilage development	0.00470314	0.0264128	Unigene0009310;Unigene0042121
GO:0006936	5	0.1	Biological Process	muscle contraction	0.00485513	0.0270387	Unigene0002137;Unigene0010207;Unigene0024536;Unigene0025688;Unigene0045746
GO:0030308	3	0.188	Biological Process	negative regulation of cell growth	0.00489161	0.0270387	Unigene0014535;Unigene0014536;Unigene0034885
GO:0043169	66	0.03	Molecular Function	cation binding	0.00219942	0.0274928	Unigene0000246;Unigene0000362;Unigene0000711;Unigene0002137;Unigene0002200;Unigene0003090;Unigene0005084;Unigene0005306;Unigene0007338;Unigene0008013;Unigene0008259;Unigene0008438;Unigene0008905;Unigene0009310;Unigene0009336;Unigene0009369;Unigene0009785;Unigene0010120;Unigene0010527;Unigene0011058;Unigene0011308;Unigene0011359;Unigene0011539;Unigene0011626;Unigene0012438;Unigene0012515;Unigene00…
GO:0035295	10	0.057	Biological Process	tube development	0.00538317	0.0295233	Unigene0009119;Unigene0009120;Unigene0009123;Unigene0010233;Unigene0011058;Unigene0015136;Unigene0017350;Unigene0024069;Unigene0036707;Unigene0046474
GO:0001738	3	0.176	Biological Process	morphogenesis of a polarized epithelium	0.0058436	0.0315554	Unigene0000791;Unigene0011058;Unigene0036707
GO:0045926	3	0.176	Biological Process	negative regulation of growth	0.0058436	0.0315554	Unigene0014535;Unigene0014536;Unigene0034885
GO:0019838	4	0.143	Molecular Function	growth factor binding	0.00300798	0.035388	Unigene0017282;Unigene0039343;Unigene0039356;Unigene0044093
GO:0007519	2	0.333	Biological Process	skeletal muscle tissue development	0.00695177	0.037253	Unigene0005657;Unigene0011800
GO:0043167	68	0.029	Molecular Function	ion binding	0.00360931	0.0401035	Unigene0000246;Unigene0000362;Unigene0000711;Unigene0002137;Unigene0002200;Unigene0003090;Unigene0005084;Unigene0005306;Unigene0007338;Unigene0008013;Unigene0008259;Unigene0008438;Unigene0008905;Unigene0009310;Unigene0009336;Unigene0009369;Unigene0009785;Unigene0010120;Unigene0010527;Unigene0011058;Unigene0011308;Unigene0011359;Unigene0011539;Unigene0011626;Unigene0012438;Unigene0012515;Unigene00…
GO:0051960	5	0.089	Biological Process	regulation of nervous system development	0.00786615	0.0418336	Unigene0010200;Unigene0011058;Unigene0014535;Unigene0014536;Unigene0036707
GO:0044708	4	0.111	Biological Process	single-organism behavior	0.00799689	0.0422092	Unigene0016720;Unigene0017558;Unigene0036218;Unigene0036219
GO:0048839	3	0.158	Biological Process	inner ear development	0.00805999	0.0422247	Unigene0011058;Unigene0018596;Unigene0036707
GO:0034774	2	0.4	Cellular Component	secretory granule lumen	0.00346548	0.043126	Unigene0026505;Unigene0041549
GO:0060205	2	0.4	Cellular Component	cytoplasmic membrane-bounded vesicle lumen	0.00346548	0.043126	Unigene0026505;Unigene0041549
GO:0001944	10	0.053	Biological Process	vasculature development	0.00880501	0.0457861	Unigene0002763;Unigene0009310;Unigene0017558;Unigene0027354;Unigene0029888;Unigene0036218;Unigene0036219;Unigene0040395;Unigene0042121;Unigene0042975
GO:0060538	2	0.286	Biological Process	skeletal muscle organ development	0.00959071	0.049505	Unigene0005657;Unigene0011800
GO:0016043	45	0.031	Biological Process	cellular component organization	0.0101461	0.0516376	Unigene0002651;Unigene0006090;Unigene0007275;Unigene0007338;Unigene0007443;Unigene0007462;Unigene0009119;Unigene0009120;Unigene0009123;Unigene0009310;Unigene0009996;Unigene0010200;Unigene0010994;Unigene0011058;Unigene0011117;Unigene0011800;Unigene0012259;Unigene0013635;Unigene0013777;Unigene0014535;Unigene0014536;Unigene0015136;Unigene0015488;Unigene0016720;Unigene0017350;Unigene0017558;Unigene00…
GO:0043623	7	0.065	Biological Process	cellular protein complex assembly	0.0101571	0.0516376	Unigene0013635;Unigene0013777;Unigene0018349;Unigene0024069;Unigene0026505;Unigene0033429;Unigene0039702
GO:0016055	6	0.072	Biological Process	Wnt signaling pathway	0.0102245	0.0516376	Unigene0000791;Unigene0005633;Unigene0012259;Unigene0015136;Unigene0036488;Unigene0040321
GO:0021955	3	0.143	Biological Process	central nervous system neuron axonogenesis	0.0107086	0.053696	Unigene0002651;Unigene0006090;Unigene0007462
GO:0012505	10	0.049	Cellular Component	endomembrane system	0.00531396	0.0595163	Unigene0000099;Unigene0011427;Unigene0020388;Unigene0026505;Unigene0033929;Unigene0039001;Unigene0039702;Unigene0041549;Unigene0043993;Unigene0046474
GO:0003012	5	0.079	Biological Process	muscle system process	0.0127841	0.0636486	Unigene0002137;Unigene0010207;Unigene0024536;Unigene0025688;Unigene0045746
GO:0015629	6	0.068	Cellular Component	actin cytoskeleton	0.00640835	0.0652487	Unigene0000199;Unigene0018418;Unigene0024095;Unigene0036897;Unigene0036899;Unigene0053933
GO:0031983	2	0.286	Cellular Component	vesicle lumen	0.00709777	0.0662458	Unigene0026505;Unigene0041549
GO:0042060	5	0.078	Biological Process	wound healing	0.0136242	0.0673535	Unigene0011058;Unigene0015136;Unigene0027354;Unigene0036707;Unigene0044262
GO:0016023	6	0.065	Cellular Component	cytoplasmic, membrane-bounded vesicle	0.00793062	0.0683253	Unigene0000362;Unigene0014092;Unigene0020388;Unigene0026505;Unigene0033929;Unigene0041549
GO:0042221	19	0.038	Biological Process	response to chemical	0.0139342	0.0684042	Unigene0006090;Unigene0010200;Unigene0012259;Unigene0014535;Unigene0014536;Unigene0015488;Unigene0016720;Unigene0017558;Unigene0026004;Unigene0029262;Unigene0036218;Unigene0036219;Unigene0037228;Unigene0042288;Unigene0043993;Unigene0044093;Unigene0044552;Unigene0046925;Unigene0047278
GO:0031410	6	0.063	Cellular Component	cytoplasmic vesicle	0.00923212	0.073857	Unigene0000362;Unigene0014092;Unigene0020388;Unigene0026505;Unigene0033929;Unigene0041549
GO:0098742	5	0.076	Biological Process	cell-cell adhesion via plasma-membrane adhesion molecules	0.0154144	0.0751454	Unigene0009369;Unigene0011058;Unigene0011308;Unigene0036707;Unigene0047278
GO:0032103	2	0.222	Biological Process	positive regulation of response to external stimulus	0.015967	0.0756654	Unigene0014535;Unigene0014536
GO:0048048	2	0.222	Biological Process	embryonic eye morphogenesis	0.015967	0.0756654	Unigene0007275;Unigene0046840
GO:0048332	2	0.222	Biological Process	mesoderm morphogenesis	0.015967	0.0756654	Unigene0011058;Unigene0036707
GO:2000027	2	0.222	Biological Process	regulation of organ morphogenesis	0.015967	0.0756654	Unigene0000791;Unigene0011626
GO:0043583	4	0.091	Biological Process	ear development	0.0160679	0.0756654	Unigene0010964;Unigene0011058;Unigene0018596;Unigene0036707
GO:0071840	45	0.03	Biological Process	cellular component organization or biogenesis	0.0161678	0.0756654	Unigene0002651;Unigene0006090;Unigene0007275;Unigene0007338;Unigene0007443;Unigene0007462;Unigene0009119;Unigene0009120;Unigene0009123;Unigene0009310;Unigene0009996;Unigene0010200;Unigene0010994;Unigene0011058;Unigene0011117;Unigene0011800;Unigene0012259;Unigene0013635;Unigene0013777;Unigene0014535;Unigene0014536;Unigene0015136;Unigene0015488;Unigene0016720;Unigene0017350;Unigene0017558;Unigene00…
GO:0044459	7	0.055	Cellular Component	plasma membrane part	0.010378	0.0774889	Unigene0005114;Unigene0005657;Unigene0010994;Unigene0011058;Unigene0013565;Unigene0030130;Unigene0036707
GO:0044699	141	0.025	Biological Process	single-organism process	0.0168871	0.0785084	Unigene0000199;Unigene0000246;Unigene0000362;Unigene0000711;Unigene0000791;Unigene0001963;Unigene0002137;Unigene0002651;Unigene0002763;Unigene0003090;Unigene0003793;Unigene0004073;Unigene0004129;Unigene0005089;Unigene0005113;Unigene0005114;Unigene0005633;Unigene0005657;Unigene0006090;Unigene0006798;Unigene0006841;Unigene0007275;Unigene0007338;Unigene0007443;Unigene0007462;Unigene0008259;Unigene00…
GO:0051179	51	0.029	Biological Process	localization	0.0173658	0.0802027	Unigene0000362;Unigene0005114;Unigene0005657;Unigene0006798;Unigene0007338;Unigene0009119;Unigene0009120;Unigene0009123;Unigene0009310;Unigene0009996;Unigene0010994;Unigene0011058;Unigene0011682;Unigene0012259;Unigene0012438;Unigene0014535;Unigene0014536;Unigene0014620;Unigene0015136;Unigene0015488;Unigene0017234;Unigene0017350;Unigene0017558;Unigene0018073;Unigene0020388;Unigene0026505;Unigene00…
GO:0098609	6	0.064	Biological Process	cell-cell adhesion	0.018075	0.0829323	Unigene0005657;Unigene0009369;Unigene0011058;Unigene0011308;Unigene0036707;Unigene0047278
GO:0048592	3	0.115	Biological Process	eye morphogenesis	0.0193051	0.0880012	Unigene0007275;Unigene0030591;Unigene0046840
GO:0009314	6	0.062	Biological Process	response to radiation	0.0207812	0.0941187	Unigene0003793;Unigene0005380;Unigene0016720;Unigene0017558;Unigene0036218;Unigene0036219
GO:0003401	3	0.111	Biological Process	axis elongation	0.0213704	0.0951434	Unigene0000791;Unigene0010393;Unigene0010994
GO:0006910	1	1	Biological Process	phagocytosis, recognition	0.0222272	0.0951434	Unigene0005657
GO:0010908	1	1	Biological Process	regulation of heparan sulfate proteoglycan biosynthetic process	0.0222272	0.0951434	Unigene0005113
GO:0015012	1	1	Biological Process	heparan sulfate proteoglycan biosynthetic process	0.0222272	0.0951434	Unigene0005113
GO:0030201	1	1	Biological Process	heparan sulfate proteoglycan metabolic process	0.0222272	0.0951434	Unigene0005113
GO:0030854	1	1	Biological Process	positive regulation of granulocyte differentiation	0.0222272	0.0951434	Unigene0002763
GO:0042762	1	1	Biological Process	regulation of sulfur metabolic process	0.0222272	0.0951434	Unigene0005113
GO:0061041	1	1	Biological Process	regulation of wound healing	0.0222272	0.0951434	Unigene0027354
GO:1903034	1	1	Biological Process	regulation of response to wounding	0.0222272	0.0951434	Unigene0027354
GO:0016641	2	0.286	Molecular Function	oxidoreductase activity, acting on the CH-NH2 group of donors, oxygen as acceptor	0.00929419	0.0978336	Unigene0009310;Unigene0042121
GO:0051128	11	0.044	Biological Process	regulation of cellular component organization	0.0236282	0.0995959	Unigene0007338;Unigene0010200;Unigene0014535;Unigene0014536;Unigene0016720;Unigene0024069;Unigene0026505;Unigene0034885;Unigene0041549;Unigene0044552;Unigene0046925
GO:0019827	2	0.182	Biological Process	stem cell population maintenance	0.023693	0.0995959	Unigene0011058;Unigene0036707
GO:0098727	2	0.182	Biological Process	maintenance of cell number	0.023693	0.0995959	Unigene0011058;Unigene0036707
GO:0070011	16	0.041	Molecular Function	peptidase activity, acting on L-amino acid peptides	0.0103681	0.103681	Unigene0005084;Unigene0007338;Unigene0009785;Unigene0011539;Unigene0014763;Unigene0015173;Unigene0017282;Unigene0039343;Unigene0039423;Unigene0039821;Unigene0039988;Unigene0040395;Unigene0042288;Unigene0042526;Unigene0044552;Unigene0045870
GO:0016758	6	0.07	Molecular Function	transferase activity, transferring hexosyl groups	0.0111868	0.106541	Unigene0002477;Unigene0008905;Unigene0016507;Unigene0017241;Unigene0034989;Unigene0043528
GO:0097060	3	0.107	Cellular Component	synaptic membrane	0.0156073	0.109251	Unigene0005114;Unigene0011058;Unigene0036707
GO:0008092	14	0.043	Molecular Function	cytoskeletal protein binding	0.0130341	0.114627	Unigene0007443;Unigene0009996;Unigene0015464;Unigene0017497;Unigene0018251;Unigene0018418;Unigene0024069;Unigene0024095;Unigene0024536;Unigene0026505;Unigene0036897;Unigene0036899;Unigene0039714;Unigene0053933
GO:0008233	16	0.04	Molecular Function	peptidase activity	0.0148275	0.114627	Unigene0005084;Unigene0007338;Unigene0009785;Unigene0011539;Unigene0014763;Unigene0015173;Unigene0017282;Unigene0039343;Unigene0039423;Unigene0039821;Unigene0039988;Unigene0040395;Unigene0042288;Unigene0042526;Unigene0044552;Unigene0045870
GO:0035250	3	0.125	Molecular Function	UDP-galactosyltransferase activity	0.0148611	0.114627	Unigene0008905;Unigene0016507;Unigene0017241
GO:0004601	2	0.222	Molecular Function	peroxidase activity	0.0154808	0.114627	Unigene0028816;Unigene0038477
GO:0016684	2	0.222	Molecular Function	oxidoreductase activity, acting on peroxide as acceptor	0.0154808	0.114627	Unigene0028816;Unigene0038477
GO:0005539	3	0.12	Molecular Function	glycosaminoglycan binding	0.0166209	0.114627	Unigene0004253;Unigene0009782;Unigene0041549
GO:0035251	3	0.12	Molecular Function	UDP-glucosyltransferase activity	0.0166209	0.114627	Unigene0002477;Unigene0008905;Unigene0017241
GO:0046527	3	0.12	Molecular Function	glucosyltransferase activity	0.0166209	0.114627	Unigene0002477;Unigene0008905;Unigene0017241
GO:0050808	2	0.167	Biological Process	synapse organization	0.0280213	0.117089	Unigene0014535;Unigene0014536
GO:0021954	3	0.1	Biological Process	central nervous system neuron development	0.0282635	0.117402	Unigene0002651;Unigene0006090;Unigene0007462
GO:0032403	4	0.087	Molecular Function	protein complex binding	0.0176867	0.117911	Unigene0004103;Unigene0004253;Unigene0010393;Unigene0041549
GO:0005788	1	1	Cellular Component	endoplasmic reticulum lumen	0.0190476	0.118519	Unigene0033929
GO:0036454	1	1	Cellular Component	growth factor complex	0.0190476	0.118519	Unigene0044093
GO:0003779	5	0.07	Molecular Function	actin binding	0.0193009	0.124522	Unigene0009996;Unigene0018251;Unigene0024069;Unigene0024536;Unigene0026505
GO:0045664	3	0.097	Biological Process	regulation of neuron differentiation	0.0307929	0.127156	Unigene0010200;Unigene0011058;Unigene0036707
GO:0051094	4	0.074	Biological Process	positive regulation of developmental process	0.0315751	0.129624	Unigene0002763;Unigene0027019;Unigene0027354;Unigene0039821
GO:0003008	11	0.042	Biological Process	system process	0.0318484	0.129986	Unigene0002137;Unigene0007275;Unigene0010207;Unigene0011117;Unigene0014045;Unigene0024536;Unigene0025688;Unigene0039650;Unigene0045746;Unigene0046474;Unigene0046840
GO:0004872	15	0.039	Molecular Function	receptor activity	0.0214484	0.132132	Unigene0003090;Unigene0005114;Unigene0009310;Unigene0010120;Unigene0011267;Unigene0015136;Unigene0015862;Unigene0025688;Unigene0033165;Unigene0034885;Unigene0035853;Unigene0037228;Unigene0041324;Unigene0042121;Unigene0044516
GO:0070547	1	1	Molecular Function	L-tyrosine aminotransferase activity	0.0218699	0.132132	Unigene0034473
GO:0008378	3	0.107	Molecular Function	galactosyltransferase activity	0.0225723	0.132132	Unigene0008905;Unigene0016507;Unigene0017241
GO:0060089	18	0.036	Molecular Function	molecular transducer activity	0.023123	0.132132	Unigene0003090;Unigene0003793;Unigene0005114;Unigene0005380;Unigene0009310;Unigene0010120;Unigene0011267;Unigene0015136;Unigene0015862;Unigene0025688;Unigene0033165;Unigene0034885;Unigene0035853;Unigene0037228;Unigene0041324;Unigene0042121;Unigene0042429;Unigene0044516
GO:0035141	2	0.154	Biological Process	medial fin morphogenesis	0.032639	0.132443	Unigene0011058;Unigene0036707
GO:0044877	5	0.067	Molecular Function	macromolecular complex binding	0.0238738	0.132632	Unigene0004103;Unigene0004253;Unigene0010393;Unigene0018073;Unigene0041549
GO:0006941	3	0.094	Biological Process	striated muscle contraction	0.0334373	0.134902	Unigene0002137;Unigene0010207;Unigene0024536
GO:0046914	30	0.031	Molecular Function	transition metal ion binding	0.0254815	0.137738	Unigene0000246;Unigene0000362;Unigene0000711;Unigene0002200;Unigene0003090;Unigene0007338;Unigene0008259;Unigene0009310;Unigene0009785;Unigene0010527;Unigene0011359;Unigene0011539;Unigene0012515;Unigene0014763;Unigene0015173;Unigene0015289;Unigene0024100;Unigene0036711;Unigene0037531;Unigene0038922;Unigene0039821;Unigene0039987;Unigene0040395;Unigene0042121;Unigene0042288;Unigene0042526;Unigene00…
GO:0014706	4	0.07	Biological Process	striated muscle tissue development	0.037486	0.148017	Unigene0002137;Unigene0005657;Unigene0011800;Unigene0017303
GO:0042246	4	0.07	Biological Process	tissue regeneration	0.037486	0.148017	Unigene0011058;Unigene0015136;Unigene0036707;Unigene0044262
GO:0001764	2	0.143	Biological Process	neuron migration	0.0375313	0.148017	Unigene0011058;Unigene0036707
GO:0060122	2	0.143	Biological Process	inner ear receptor stereocilium organization	0.0375313	0.148017	Unigene0011058;Unigene0036707
GO:0014904	3	0.088	Biological Process	myotube cell development	0.0390683	0.151524	Unigene0024095;Unigene0027354;Unigene0053933
GO:0048704	3	0.088	Biological Process	embryonic skeletal system morphogenesis	0.0390683	0.151524	Unigene0010200;Unigene0036955;Unigene0044552
GO:0048706	3	0.088	Biological Process	embryonic skeletal system development	0.0390683	0.151524	Unigene0010200;Unigene0036955;Unigene0044552
GO:0030141	2	0.143	Cellular Component	secretory granule	0.028196	0.157898	Unigene0026505;Unigene0041549
GO:0099503	2	0.143	Cellular Component	secretory vesicle	0.028196	0.157898	Unigene0026505;Unigene0041549
GO:0007610	5	0.058	Biological Process	behavior	0.0422746	0.158266	Unigene0016720;Unigene0017558;Unigene0036218;Unigene0036219;Unigene0043554
GO:0050803	2	0.133	Biological Process	regulation of synapse structure or activity	0.0426838	0.158266	Unigene0014535;Unigene0014536
GO:0060113	2	0.133	Biological Process	inner ear receptor cell differentiation	0.0426838	0.158266	Unigene0011058;Unigene0036707
GO:0060119	2	0.133	Biological Process	inner ear receptor cell development	0.0426838	0.158266	Unigene0011058;Unigene0036707
GO:0007169	6	0.052	Biological Process	transmembrane receptor protein tyrosine kinase signaling pathway	0.0428392	0.158266	Unigene0011267;Unigene0015862;Unigene0034885;Unigene0040219;Unigene0044093;Unigene0045746
GO:0002763	1	0.5	Biological Process	positive regulation of myeloid leukocyte differentiation	0.0439629	0.158266	Unigene0002763
GO:0003402	1	0.5	Biological Process	planar cell polarity pathway involved in axis elongation	0.0439629	0.158266	Unigene0000791
GO:0006477	1	0.5	Biological Process	protein sulfation	0.0439629	0.158266	Unigene0015950
GO:0007223	1	0.5	Biological Process	Wnt signaling pathway, calcium modulating pathway	0.0439629	0.158266	Unigene0005633
GO:0008591	1	0.5	Biological Process	regulation of Wnt signaling pathway, calcium modulating pathway	0.0439629	0.158266	Unigene0005633
GO:0030852	1	0.5	Biological Process	regulation of granulocyte differentiation	0.0439629	0.158266	Unigene0002763
GO:0030908	1	0.5	Biological Process	protein splicing	0.0439629	0.158266	Unigene0016972
GO:0045639	1	0.5	Biological Process	positive regulation of myeloid cell differentiation	0.0439629	0.158266	Unigene0002763
GO:0051923	1	0.5	Biological Process	sulfation	0.0439629	0.158266	Unigene0015950
GO:0021953	3	0.083	Biological Process	central nervous system neuron differentiation	0.0451489	0.160886	Unigene0002651;Unigene0006090;Unigene0007462
GO:0050953	3	0.083	Biological Process	sensory perception of light stimulus	0.0451489	0.160886	Unigene0007275;Unigene0011117;Unigene0046840
GO:0000768	2	0.125	Biological Process	syncytium formation by plasma membrane fusion	0.0480827	0.168882	Unigene0004073;Unigene0036368
GO:0006949	2	0.125	Biological Process	syncytium formation	0.0480827	0.168882	Unigene0004073;Unigene0036368
GO:0014902	3	0.081	Biological Process	myotube differentiation	0.048355	0.168882	Unigene0024095;Unigene0027354;Unigene0053933
GO:0016337	3	0.081	Biological Process	single organismal cell-cell adhesion	0.048355	0.168882	Unigene0005657;Unigene0011058;Unigene0036707
GO:0060537	4	0.065	Biological Process	muscle tissue development	0.0486575	0.169097	Unigene0002137;Unigene0005657;Unigene0011800;Unigene0017303
GO:0009798	2	0.118	Biological Process	axis specification	0.0537145	0.184841	Unigene0010994;Unigene0044552
GO:0033338	2	0.118	Biological Process	medial fin development	0.0537145	0.184841	Unigene0011058;Unigene0036707
GO:0006461	8	0.043	Biological Process	protein complex assembly	0.0554598	0.188994	Unigene0013635;Unigene0013777;Unigene0018349;Unigene0024069;Unigene0026505;Unigene0033429;Unigene0039702;Unigene0041549
GO:0070271	8	0.043	Biological Process	protein complex biogenesis	0.0554598	0.188994	Unigene0013635;Unigene0013777;Unigene0018349;Unigene0024069;Unigene0026505;Unigene0033429;Unigene0039702;Unigene0041549
GO:0044087	4	0.062	Biological Process	regulation of cellular component biogenesis	0.0561503	0.190423	Unigene0014535;Unigene0014536;Unigene0024069;Unigene0026505
GO:0030837	2	0.111	Biological Process	negative regulation of actin filament polymerization	0.0595665	0.197723	Unigene0024069;Unigene0026505
GO:0031333	2	0.111	Biological Process	negative regulation of protein complex assembly	0.0595665	0.197723	Unigene0024069;Unigene0026505
GO:0032272	2	0.111	Biological Process	negative regulation of protein polymerization	0.0595665	0.197723	Unigene0024069;Unigene0026505
GO:0035113	3	0.073	Biological Process	embryonic appendage morphogenesis	0.0622512	0.197723	Unigene0011058;Unigene0013698;Unigene0036707
GO:0035107	4	0.059	Biological Process	appendage morphogenesis	0.0642285	0.197723	Unigene0011058;Unigene0013698;Unigene0022108;Unigene0036707
GO:0060560	4	0.059	Biological Process	developmental growth involved in morphogenesis	0.0642285	0.197723	Unigene0000791;Unigene0010200;Unigene0010393;Unigene0010994
GO:0000578	1	0.333	Biological Process	embryonic axis specification	0.0652177	0.197723	Unigene0010994
GO:0001736	1	0.333	Biological Process	establishment of planar polarity	0.0652177	0.197723	Unigene0000791
GO:0003382	1	0.333	Biological Process	epithelial cell morphogenesis	0.0652177	0.197723	Unigene0011800
GO:0007164	1	0.333	Biological Process	establishment of tissue polarity	0.0652177	0.197723	Unigene0000791
GO:0015696	1	0.333	Biological Process	ammonium transport	0.0652177	0.197723	Unigene0036153
GO:0016202	1	0.333	Biological Process	regulation of striated muscle tissue development	0.0652177	0.197723	Unigene0005657
GO:0035914	1	0.333	Biological Process	skeletal muscle cell differentiation	0.0652177	0.197723	Unigene0005657
GO:0042472	1	0.333	Biological Process	inner ear morphogenesis	0.0652177	0.197723	Unigene0018596
GO:0060071	1	0.333	Biological Process	Wnt signaling pathway, planar cell polarity pathway	0.0652177	0.197723	Unigene0000791
GO:0061323	1	0.333	Biological Process	cell proliferation involved in heart morphogenesis	0.0652177	0.197723	Unigene0011626
GO:0090175	1	0.333	Biological Process	regulation of establishment of planar polarity	0.0652177	0.197723	Unigene0000791
GO:1901861	1	0.333	Biological Process	regulation of muscle tissue development	0.0652177	0.197723	Unigene0005657
GO:1902107	1	0.333	Biological Process	positive regulation of leukocyte differentiation	0.0652177	0.197723	Unigene0002763
GO:1903708	1	0.333	Biological Process	positive regulation of hemopoiesis	0.0652177	0.197723	Unigene0002763
GO:2000050	1	0.333	Biological Process	regulation of non-canonical Wnt signaling pathway	0.0652177	0.197723	Unigene0005633
GO:2000136	1	0.333	Biological Process	regulation of cell proliferation involved in heart morphogenesis	0.0652177	0.197723	Unigene0011626
GO:2000826	1	0.333	Biological Process	regulation of heart morphogenesis	0.0652177	0.197723	Unigene0011626
GO:0007272	2	0.105	Biological Process	ensheathment of neurons	0.0656261	0.197723	Unigene0005657;Unigene0013635
GO:0007498	2	0.105	Biological Process	mesoderm development	0.0656261	0.197723	Unigene0011058;Unigene0036707
GO:0008366	2	0.105	Biological Process	axon ensheathment	0.0656261	0.197723	Unigene0005657;Unigene0013635
GO:0043205	1	0.5	Cellular Component	fibril	0.0377354	0.201255	Unigene0034290
GO:0042490	2	0.1	Biological Process	mechanoreceptor differentiation	0.0718813	0.215644	Unigene0011058;Unigene0036707
GO:0034594	2	0.133	Molecular Function	phosphatidylinositol trisphosphate phosphatase activity	0.0414428	0.21632	Unigene0005113;Unigene0036789
GO:0005501	1	0.5	Molecular Function	retinoid binding	0.0432641	0.21632	Unigene0032697
GO:0019840	1	0.5	Molecular Function	isoprenoid binding	0.0432641	0.21632	Unigene0032697

## Sheet: P. fulvidraco
ID	GeneNumber	RichFactor	Class	Description	Pvalue	Qvalue	Genes
GO:0044699	1064	0.142	Biological Process	single-organism process	1.54756e-12	3.76985e-09	Unigene0000059;Unigene0000087;Unigene0000094;Unigene0000144;Unigene0000162;Unigene0000220;Unigene0000245;Unigene0000267;Unigene0000285;Unigene0000337;Unigene0000371;Unigene0000597;Unigene0000615;Unigene0000642;Unigene0000663;Unigene0000799;Unigene0000813;Unigene0000874;Unigene0000898;Unigene0000913;Unigene0000937;Unigene0000960;Unigene0000967;Unigene0000987;Unigene0001002;Unigene0001108;Unigene00…
GO:0031224	398	0.151	Cellular Component	intrinsic component of membrane	1.16907e-08	1.57672e-06	Unigene0000077;Unigene0000094;Unigene0000144;Unigene0000220;Unigene0000337;Unigene0000389;Unigene0000511;Unigene0000597;Unigene0000799;Unigene0000874;Unigene0000898;Unigene0000903;Unigene0000926;Unigene0000967;Unigene0000985;Unigene0001111;Unigene0001936;Unigene0001952;Unigene0002215;Unigene0002219;Unigene0002281;Unigene0002415;Unigene0002563;Unigene0002728;Unigene0002758;Unigene0002796;Unigene00…
GO:0031012	36	0.324	Cellular Component	extracellular matrix	1.20822e-08	1.57672e-06	Unigene0000267;Unigene0002522;Unigene0005127;Unigene0005551;Unigene0006451;Unigene0006822;Unigene0007099;Unigene0008946;Unigene0010239;Unigene0010617;Unigene0013507;Unigene0013994;Unigene0015931;Unigene0017427;Unigene0019106;Unigene0020207;Unigene0020444;Unigene0023648;Unigene0024891;Unigene0026998;Unigene0027288;Unigene0027550;Unigene0028036;Unigene0029803;Unigene0029910;Unigene0031414;Unigene00…
GO:0015629	38	0.299	Cellular Component	actin cytoskeleton	5.5588e-08	3.63075e-06	Unigene0002966;Unigene0003086;Unigene0003733;Unigene0004141;Unigene0004868;Unigene0004869;Unigene0005840;Unigene0008285;Unigene0008286;Unigene0008609;Unigene0014463;Unigene0015679;Unigene0015680;Unigene0018926;Unigene0019605;Unigene0022061;Unigene0022062;Unigene0024202;Unigene0024216;Unigene0026272;Unigene0026322;Unigene0028173;Unigene0033458;Unigene0035097;Unigene0036266;Unigene0036590;Unigene00…
GO:0044425	436	0.147	Cellular Component	membrane part	5.56437e-08	3.63075e-06	Unigene0000077;Unigene0000094;Unigene0000144;Unigene0000220;Unigene0000337;Unigene0000389;Unigene0000511;Unigene0000597;Unigene0000663;Unigene0000799;Unigene0000874;Unigene0000898;Unigene0000903;Unigene0000926;Unigene0000967;Unigene0000985;Unigene0001111;Unigene0001786;Unigene0001936;Unigene0001952;Unigene0002215;Unigene0002219;Unigene0002281;Unigene0002391;Unigene0002415;Unigene0002563;Unigene00…
GO:0005911	32	0.32	Cellular Component	cell-cell junction	1.11356e-07	5.81276e-06	Unigene0000597;Unigene0000903;Unigene0002728;Unigene0003109;Unigene0003733;Unigene0004145;Unigene0005218;Unigene0006543;Unigene0010602;Unigene0011518;Unigene0012563;Unigene0012607;Unigene0016565;Unigene0018665;Unigene0019321;Unigene0024383;Unigene0026043;Unigene0027159;Unigene0027290;Unigene0027291;Unigene0028559;Unigene0029739;Unigene0029882;Unigene0030600;Unigene0037212;Unigene0039172;Unigene00…
GO:0008233	98	0.207	Molecular Function	peptidase activity	3.13562e-08	9.08853e-06	Unigene0000777;Unigene0000803;Unigene0000972;Unigene0001038;Unigene0002600;Unigene0002667;Unigene0003729;Unigene0003814;Unigene0004620;Unigene0005551;Unigene0005950;Unigene0005976;Unigene0010239;Unigene0011062;Unigene0011181;Unigene0012206;Unigene0013105;Unigene0013109;Unigene0013168;Unigene0013534;Unigene0013587;Unigene0013955;Unigene0014347;Unigene0014465;Unigene0014593;Unigene0014765;Unigene00…
GO:0070011	94	0.21	Molecular Function	peptidase activity, acting on L-amino acid peptides	3.20019e-08	9.08853e-06	Unigene0000777;Unigene0000803;Unigene0000972;Unigene0001038;Unigene0002600;Unigene0002667;Unigene0003729;Unigene0003814;Unigene0004620;Unigene0005551;Unigene0005950;Unigene0005976;Unigene0010239;Unigene0011062;Unigene0011181;Unigene0012206;Unigene0013105;Unigene0013109;Unigene0013168;Unigene0013534;Unigene0013587;Unigene0013955;Unigene0014347;Unigene0014465;Unigene0014593;Unigene0014765;Unigene00…
GO:0009888	136	0.201	Biological Process	tissue development	8.77478e-09	1.06877e-05	Unigene0000615;Unigene0000663;Unigene0000799;Unigene0000813;Unigene0002035;Unigene0002281;Unigene0002522;Unigene0002928;Unigene0002966;Unigene0003109;Unigene0003733;Unigene0004047;Unigene0005933;Unigene0006278;Unigene0006451;Unigene0006496;Unigene0006883;Unigene0006917;Unigene0007099;Unigene0010602;Unigene0011477;Unigene0011512;Unigene0011849;Unigene0013881;Unigene0014005;Unigene0014463;Unigene00…
GO:0043296	19	0.422	Cellular Component	apical junction complex	3.52532e-07	1.53351e-05	Unigene0000903;Unigene0004145;Unigene0005218;Unigene0012563;Unigene0012607;Unigene0019321;Unigene0024383;Unigene0026043;Unigene0027290;Unigene0027291;Unigene0029739;Unigene0029882;Unigene0037212;Unigene0041132;Unigene0044418;Unigene0048219;Unigene0048255;Unigene0049600;Unigene0051046
GO:0005576	56	0.236	Cellular Component	extracellular region	4.21098e-07	1.5701e-05	Unigene0000267;Unigene0000285;Unigene0000937;Unigene0002234;Unigene0002418;Unigene0004703;Unigene0004929;Unigene0005127;Unigene0005950;Unigene0006451;Unigene0006819;Unigene0006822;Unigene0007099;Unigene0007119;Unigene0008946;Unigene0009711;Unigene0011512;Unigene0013133;Unigene0013438;Unigene0014005;Unigene0014013;Unigene0014423;Unigene0014463;Unigene0015108;Unigene0015931;Unigene0016439;Unigene00…
GO:0016459	9	0.75	Cellular Component	myosin complex	8.43443e-07	2.75173e-05	Unigene0004868;Unigene0004869;Unigene0005840;Unigene0015679;Unigene0015680;Unigene0019605;Unigene0036590;Unigene0038081;Unigene0038087
GO:0005102	65	0.227	Molecular Function	receptor binding	2.28307e-07	4.3226e-05	Unigene0000245;Unigene0000937;Unigene0003215;Unigene0004045;Unigene0004703;Unigene0005214;Unigene0006030;Unigene0006286;Unigene0006819;Unigene0006964;Unigene0007099;Unigene0007461;Unigene0008041;Unigene0008530;Unigene0010323;Unigene0011512;Unigene0011706;Unigene0012489;Unigene0013438;Unigene0013690;Unigene0014290;Unigene0014510;Unigene0015108;Unigene0015730;Unigene0015931;Unigene0016383;Unigene00…
GO:0016020	531	0.14	Cellular Component	membrane	1.49459e-06	4.33432e-05	Unigene0000077;Unigene0000094;Unigene0000144;Unigene0000220;Unigene0000285;Unigene0000337;Unigene0000389;Unigene0000511;Unigene0000597;Unigene0000615;Unigene0000663;Unigene0000799;Unigene0000874;Unigene0000898;Unigene0000903;Unigene0000926;Unigene0000967;Unigene0000985;Unigene0001111;Unigene0001786;Unigene0001877;Unigene0001936;Unigene0001940;Unigene0001952;Unigene0002215;Unigene0002219;Unigene00…
GO:0048856	374	0.158	Biological Process	anatomical structure development	1.78636e-07	0.000145052	Unigene0000087;Unigene0000267;Unigene0000615;Unigene0000663;Unigene0000799;Unigene0000813;Unigene0000874;Unigene0000913;Unigene0000937;Unigene0002035;Unigene0002130;Unigene0002234;Unigene0002281;Unigene0002296;Unigene0002522;Unigene0002617;Unigene0002747;Unigene0002766;Unigene0002928;Unigene0002966;Unigene0003051;Unigene0003109;Unigene0003211;Unigene0003494;Unigene0003616;Unigene0003672;Unigene00…
GO:0032501	402	0.154	Biological Process	multicellular organismal process	8.84863e-07	0.000538882	Unigene0000267;Unigene0000371;Unigene0000615;Unigene0000642;Unigene0000663;Unigene0000799;Unigene0000813;Unigene0000874;Unigene0000913;Unigene0000937;Unigene0000967;Unigene0001108;Unigene0002035;Unigene0002130;Unigene0002234;Unigene0002281;Unigene0002296;Unigene0002457;Unigene0002522;Unigene0002617;Unigene0002747;Unigene0002758;Unigene0002766;Unigene0002928;Unigene0002966;Unigene0003109;Unigene00…
GO:0019842	14	0.452	Molecular Function	vitamin binding	4.62448e-06	0.000656676	Unigene0007330;Unigene0014779;Unigene0016466;Unigene0017801;Unigene0019824;Unigene0021052;Unigene0024004;Unigene0025292;Unigene0027277;Unigene0027674;Unigene0027793;Unigene0028464;Unigene0028903;Unigene0033375
GO:0044421	45	0.221	Cellular Component	extracellular region part	3.70223e-05	0.000966281	Unigene0000267;Unigene0000285;Unigene0000937;Unigene0002234;Unigene0004703;Unigene0004929;Unigene0005127;Unigene0005950;Unigene0006451;Unigene0006819;Unigene0006822;Unigene0007119;Unigene0008946;Unigene0009711;Unigene0011512;Unigene0013133;Unigene0013438;Unigene0014005;Unigene0014463;Unigene0015108;Unigene0015931;Unigene0017838;Unigene0018926;Unigene0019235;Unigene0019740;Unigene0022342;Unigene00…
GO:0044707	370	0.155	Biological Process	single-multicellular organism process	2.02068e-06	0.000984475	Unigene0000267;Unigene0000615;Unigene0000642;Unigene0000663;Unigene0000799;Unigene0000813;Unigene0000874;Unigene0000913;Unigene0000937;Unigene0001108;Unigene0002035;Unigene0002130;Unigene0002234;Unigene0002281;Unigene0002296;Unigene0002457;Unigene0002522;Unigene0002617;Unigene0002747;Unigene0002758;Unigene0002766;Unigene0002928;Unigene0003109;Unigene0003211;Unigene0003494;Unigene0003616;Unigene00…
GO:0009653	223	0.166	Biological Process	anatomical structure morphogenesis	2.77346e-06	0.00112603	Unigene0000267;Unigene0000615;Unigene0000799;Unigene0000874;Unigene0000937;Unigene0002035;Unigene0002234;Unigene0002281;Unigene0002522;Unigene0002617;Unigene0002747;Unigene0003051;Unigene0003109;Unigene0003211;Unigene0003616;Unigene0003672;Unigene0003733;Unigene0004047;Unigene0005127;Unigene0005142;Unigene0005180;Unigene0005840;Unigene0006011;Unigene0006451;Unigene0006819;Unigene0006883;Unigene00…
GO:0008092	83	0.189	Molecular Function	cytoskeletal protein binding	1.73778e-05	0.00197412	Unigene0000607;Unigene0001675;Unigene0001896;Unigene0002874;Unigene0002961;Unigene0004047;Unigene0004141;Unigene0004868;Unigene0004869;Unigene0005696;Unigene0005840;Unigene0006074;Unigene0006691;Unigene0007993;Unigene0008285;Unigene0008608;Unigene0008609;Unigene0008683;Unigene0010602;Unigene0013417;Unigene0014322;Unigene0014463;Unigene0015517;Unigene0015679;Unigene0015680;Unigene0015695;Unigene00…
GO:0032502	409	0.15	Biological Process	developmental process	8.68578e-06	0.00302265	Unigene0000087;Unigene0000267;Unigene0000615;Unigene0000642;Unigene0000663;Unigene0000799;Unigene0000813;Unigene0000874;Unigene0000913;Unigene0000937;Unigene0001973;Unigene0002035;Unigene0002130;Unigene0002234;Unigene0002281;Unigene0002296;Unigene0002418;Unigene0002457;Unigene0002522;Unigene0002617;Unigene0002747;Unigene0002766;Unigene0002928;Unigene0002966;Unigene0003051;Unigene0003109;Unigene00…
GO:0016787	300	0.147	Molecular Function	hydrolase activity	3.40589e-05	0.00322424	Unigene0000059;Unigene0000245;Unigene0000511;Unigene0000539;Unigene0000663;Unigene0000777;Unigene0000803;Unigene0000972;Unigene0001038;Unigene0001111;Unigene0001391;Unigene0001460;Unigene0002361;Unigene0002513;Unigene0002600;Unigene0002667;Unigene0002936;Unigene0002961;Unigene0002966;Unigene0003027;Unigene0003029;Unigene0003252;Unigene0003583;Unigene0003729;Unigene0003814;Unigene0003833;Unigene00…
GO:0009887	81	0.2	Biological Process	organ morphogenesis	1.06732e-05	0.00324998	Unigene0000267;Unigene0000874;Unigene0000937;Unigene0002035;Unigene0002281;Unigene0002522;Unigene0002747;Unigene0003672;Unigene0005127;Unigene0005840;Unigene0006451;Unigene0006883;Unigene0006909;Unigene0007099;Unigene0008946;Unigene0010617;Unigene0011849;Unigene0014005;Unigene0014423;Unigene0014463;Unigene0014585;Unigene0014586;Unigene0014677;Unigene0014779;Unigene0014859;Unigene0015340;Unigene00…
GO:0016757	45	0.22	Molecular Function	transferase activity, transferring glycosyl groups	4.04565e-05	0.00328276	Unigene0000389;Unigene0000511;Unigene0000771;Unigene0003042;Unigene0003122;Unigene0003865;Unigene0004742;Unigene0005142;Unigene0006351;Unigene0007869;Unigene0008357;Unigene0009211;Unigene0009701;Unigene0010357;Unigene0012098;Unigene0013073;Unigene0013764;Unigene0014676;Unigene0014735;Unigene0014779;Unigene0017509;Unigene0017510;Unigene0017717;Unigene0021022;Unigene0023622;Unigene0023999;Unigene00…
GO:0099512	18	0.3	Cellular Component	supramolecular fiber	0.000170092	0.0036995	Unigene0001460;Unigene0005840;Unigene0006909;Unigene0012052;Unigene0013417;Unigene0013468;Unigene0014463;Unigene0015679;Unigene0015680;Unigene0017695;Unigene0018603;Unigene0019718;Unigene0032074;Unigene0033239;Unigene0036887;Unigene0036888;Unigene0048117;Unigene0050354
GO:0099513	18	0.3	Cellular Component	polymeric cytoskeletal fiber	0.000170092	0.0036995	Unigene0001460;Unigene0005840;Unigene0006909;Unigene0012052;Unigene0013417;Unigene0013468;Unigene0014463;Unigene0015679;Unigene0015680;Unigene0017695;Unigene0018603;Unigene0019718;Unigene0032074;Unigene0033239;Unigene0036887;Unigene0036888;Unigene0048117;Unigene0050354
GO:0007275	309	0.155	Biological Process	multicellular organism development	1.54379e-05	0.00417851	Unigene0000267;Unigene0000615;Unigene0000663;Unigene0000799;Unigene0000813;Unigene0000874;Unigene0000913;Unigene0000937;Unigene0002035;Unigene0002130;Unigene0002234;Unigene0002281;Unigene0002296;Unigene0002457;Unigene0002522;Unigene0002617;Unigene0002747;Unigene0002766;Unigene0002928;Unigene0003109;Unigene0003211;Unigene0003494;Unigene0003616;Unigene0003672;Unigene0003895;Unigene0004047;Unigene00…
GO:0048736	32	0.267	Biological Process	appendage development	2.23416e-05	0.0054424	Unigene0000663;Unigene0002035;Unigene0002281;Unigene0005127;Unigene0006372;Unigene0006496;Unigene0007099;Unigene0008450;Unigene0014859;Unigene0015259;Unigene0017427;Unigene0018929;Unigene0019106;Unigene0019696;Unigene0024915;Unigene0027209;Unigene0031046;Unigene0032118;Unigene0032119;Unigene0032472;Unigene0032977;Unigene0033214;Unigene0033375;Unigene0033426;Unigene0037130;Unigene0038648;Unigene00…
GO:0030198	12	0.462	Biological Process	extracellular matrix organization	2.66164e-05	0.00589432	Unigene0005127;Unigene0006372;Unigene0010617;Unigene0011514;Unigene0014779;Unigene0018929;Unigene0025292;Unigene0029532;Unigene0032977;Unigene0036266;Unigene0038170;Unigene0053274
GO:0005539	15	0.349	Molecular Function	glycosaminoglycan binding	8.60302e-05	0.00610814	Unigene0000937;Unigene0002617;Unigene0004703;Unigene0005208;Unigene0005950;Unigene0013690;Unigene0016266;Unigene0017727;Unigene0020444;Unigene0023383;Unigene0025969;Unigene0027423;Unigene0031725;Unigene0032579;Unigene0053212
GO:0022610	81	0.195	Biological Process	biological adhesion	3.2201e-05	0.00653681	Unigene0000077;Unigene0000615;Unigene0000926;Unigene0001896;Unigene0002617;Unigene0004145;Unigene0006451;Unigene0007733;Unigene0010925;Unigene0011346;Unigene0011849;Unigene0011994;Unigene0011995;Unigene0012783;Unigene0014356;Unigene0014859;Unigene0015897;Unigene0016245;Unigene0016266;Unigene0017727;Unigene0017955;Unigene0018557;Unigene0018926;Unigene0019008;Unigene0019467;Unigene0019543;Unigene00…
GO:0030054	51	0.195	Cellular Component	cell junction	0.00034126	0.00685146	Unigene0000597;Unigene0000615;Unigene0000903;Unigene0002728;Unigene0003109;Unigene0003733;Unigene0004062;Unigene0004145;Unigene0005218;Unigene0006451;Unigene0006542;Unigene0006543;Unigene0008381;Unigene0010289;Unigene0010602;Unigene0011518;Unigene0012563;Unigene0012607;Unigene0014463;Unigene0014985;Unigene0016565;Unigene0016820;Unigene0017340;Unigene0018665;Unigene0018926;Unigene0019321;Unigene00…
GO:0044767	382	0.149	Biological Process	single-organism developmental process	3.83641e-05	0.00718884	Unigene0000087;Unigene0000267;Unigene0000615;Unigene0000642;Unigene0000663;Unigene0000799;Unigene0000813;Unigene0000874;Unigene0000913;Unigene0000937;Unigene0001973;Unigene0002035;Unigene0002130;Unigene0002234;Unigene0002281;Unigene0002296;Unigene0002418;Unigene0002457;Unigene0002522;Unigene0002617;Unigene0002747;Unigene0002766;Unigene0002928;Unigene0002966;Unigene0003051;Unigene0003109;Unigene00…
GO:0040011	106	0.182	Biological Process	locomotion	4.38918e-05	0.00763717	Unigene0000615;Unigene0000799;Unigene0000874;Unigene0001786;Unigene0002035;Unigene0002281;Unigene0003211;Unigene0004045;Unigene0005840;Unigene0006011;Unigene0006819;Unigene0007097;Unigene0008576;Unigene0010602;Unigene0011477;Unigene0011706;Unigene0011849;Unigene0012489;Unigene0013600;Unigene0013650;Unigene0014213;Unigene0014389;Unigene0014510;Unigene0014729;Unigene0014779;Unigene0014859;Unigene00…
GO:0005578	6	0.6	Cellular Component	proteinaceous extracellular matrix	0.000422008	0.00786744	Unigene0005127;Unigene0006451;Unigene0008946;Unigene0024891;Unigene0027288;Unigene0032253
GO:0005874	11	0.367	Cellular Component	microtubule	0.000473864	0.00824524	Unigene0001460;Unigene0005840;Unigene0006909;Unigene0013417;Unigene0015679;Unigene0015680;Unigene0018603;Unigene0032074;Unigene0036887;Unigene0036888;Unigene0048117
GO:0005856	101	0.165	Cellular Component	cytoskeleton	0.000565087	0.00921799	Unigene0000245;Unigene0001460;Unigene0002035;Unigene0002961;Unigene0002966;Unigene0003086;Unigene0003733;Unigene0004141;Unigene0004868;Unigene0004869;Unigene0005840;Unigene0006691;Unigene0006909;Unigene0007041;Unigene0007993;Unigene0008285;Unigene0008286;Unigene0008576;Unigene0008609;Unigene0009501;Unigene0012052;Unigene0013009;Unigene0013417;Unigene0013468;Unigene0014463;Unigene0015604;Unigene00…
GO:0004175	48	0.202	Molecular Function	endopeptidase activity	0.000206791	0.0119417	Unigene0000777;Unigene0001038;Unigene0004620;Unigene0005551;Unigene0005950;Unigene0010239;Unigene0011062;Unigene0013109;Unigene0013168;Unigene0013587;Unigene0014347;Unigene0014465;Unigene0015681;Unigene0016772;Unigene0017685;Unigene0019242;Unigene0020718;Unigene0020833;Unigene0021015;Unigene0021016;Unigene0021266;Unigene0022902;Unigene0023621;Unigene0025439;Unigene0025930;Unigene0026152;Unigene00…
GO:0019798	4	1	Molecular Function	procollagen-proline dioxygenase activity	0.000210242	0.0119417	Unigene0019824;Unigene0024004;Unigene0025292;Unigene0028903
GO:0048731	254	0.155	Biological Process	system development	9.83743e-05	0.0150013	Unigene0000267;Unigene0000615;Unigene0000799;Unigene0000813;Unigene0000874;Unigene0000913;Unigene0000937;Unigene0002035;Unigene0002130;Unigene0002234;Unigene0002281;Unigene0002296;Unigene0002522;Unigene0002617;Unigene0002747;Unigene0002766;Unigene0002928;Unigene0003109;Unigene0003494;Unigene0003616;Unigene0003672;Unigene0003895;Unigene0004106;Unigene0004703;Unigene0005127;Unigene0005142;Unigene00…
GO:0050896	440	0.146	Biological Process	response to stimulus	9.85309e-05	0.0150013	Unigene0000087;Unigene0000094;Unigene0000285;Unigene0000615;Unigene0000663;Unigene0000799;Unigene0000874;Unigene0000937;Unigene0000960;Unigene0000967;Unigene0000987;Unigene0001108;Unigene0001391;Unigene0001460;Unigene0001786;Unigene0001940;Unigene0002035;Unigene0002130;Unigene0002234;Unigene0002275;Unigene0002281;Unigene0002415;Unigene0002550;Unigene0002747;Unigene0002758;Unigene0002966;Unigene00…
GO:0033176	7	0.467	Cellular Component	proton-transporting V-type ATPase complex	0.000993159	0.0152479	Unigene0006278;Unigene0013410;Unigene0014475;Unigene0022918;Unigene0025310;Unigene0035359;Unigene0052828
GO:0035107	21	0.296	Biological Process	appendage morphogenesis	0.000114191	0.0163629	Unigene0002035;Unigene0002281;Unigene0005127;Unigene0007099;Unigene0008450;Unigene0014859;Unigene0015259;Unigene0017427;Unigene0018929;Unigene0019106;Unigene0019696;Unigene0024915;Unigene0031046;Unigene0032472;Unigene0037130;Unigene0040519;Unigene0047924;Unigene0051001;Unigene0051697;Unigene0052433;Unigene0053549
GO:0009611	28	0.257	Biological Process	response to wounding	0.000144133	0.019506	Unigene0000615;Unigene0000663;Unigene0000799;Unigene0006451;Unigene0006496;Unigene0011512;Unigene0014677;Unigene0014859;Unigene0016501;Unigene0017340;Unigene0017427;Unigene0019718;Unigene0021586;Unigene0024671;Unigene0027221;Unigene0030656;Unigene0031046;Unigene0032118;Unigene0032789;Unigene0033426;Unigene0035054;Unigene0035056;Unigene0035057;Unigene0039088;Unigene0046412;Unigene0050292;Unigene00…
GO:0050793	90	0.182	Biological Process	regulation of developmental process	0.000164637	0.0211082	Unigene0000615;Unigene0000799;Unigene0000874;Unigene0002035;Unigene0002281;Unigene0002617;Unigene0003494;Unigene0005180;Unigene0006011;Unigene0006819;Unigene0007099;Unigene0008230;Unigene0010060;Unigene0010602;Unigene0011561;Unigene0011849;Unigene0013633;Unigene0013724;Unigene0014005;Unigene0014213;Unigene0014356;Unigene0014859;Unigene0015931;Unigene0017427;Unigene0017838;Unigene0018140;Unigene00…
GO:0005515	280	0.144	Molecular Function	protein binding	0.000413054	0.0213286	Unigene0000094;Unigene0000245;Unigene0000285;Unigene0000607;Unigene0000615;Unigene0000937;Unigene0001460;Unigene0001617;Unigene0001675;Unigene0001786;Unigene0001896;Unigene0002035;Unigene0002281;Unigene0002296;Unigene0002391;Unigene0002563;Unigene0002874;Unigene0002928;Unigene0002961;Unigene0003021;Unigene0003051;Unigene0003165;Unigene0003215;Unigene0003616;Unigene0003895;Unigene0004045;Unigene00…
GO:0003779	23	0.247	Molecular Function	actin binding	0.000527	0.0249447	Unigene0000607;Unigene0001675;Unigene0005696;Unigene0005840;Unigene0008608;Unigene0008609;Unigene0008683;Unigene0015679;Unigene0015680;Unigene0016820;Unigene0018926;Unigene0020033;Unigene0026117;Unigene0026334;Unigene0028372;Unigene0033534;Unigene0036266;Unigene0036901;Unigene0040527;Unigene0046432;Unigene0048117;Unigene0049916;Unigene0051909
GO:0051239	86	0.182	Biological Process	regulation of multicellular organismal process	0.000228775	0.0268586	Unigene0000371;Unigene0000615;Unigene0000874;Unigene0002035;Unigene0002617;Unigene0003494;Unigene0003863;Unigene0006011;Unigene0006819;Unigene0006822;Unigene0007099;Unigene0010060;Unigene0011561;Unigene0011849;Unigene0013724;Unigene0013777;Unigene0014356;Unigene0014389;Unigene0014859;Unigene0015538;Unigene0016501;Unigene0017217;Unigene0017427;Unigene0017838;Unigene0017955;Unigene0018282;Unigene00…
GO:0048513	176	0.161	Biological Process	animal organ development	0.00023154	0.0268586	Unigene0000267;Unigene0000799;Unigene0000813;Unigene0000874;Unigene0000937;Unigene0002035;Unigene0002130;Unigene0002234;Unigene0002281;Unigene0002296;Unigene0002522;Unigene0002747;Unigene0002928;Unigene0003109;Unigene0003672;Unigene0004106;Unigene0005127;Unigene0005840;Unigene0006030;Unigene0006451;Unigene0006685;Unigene0006819;Unigene0006883;Unigene0006909;Unigene0006917;Unigene0007097;Unigene00…
GO:0048468	113	0.172	Biological Process	cell development	0.000260617	0.0288574	Unigene0000087;Unigene0000615;Unigene0000799;Unigene0000874;Unigene0002035;Unigene0002281;Unigene0002747;Unigene0002766;Unigene0004548;Unigene0006451;Unigene0007099;Unigene0007206;Unigene0008683;Unigene0010602;Unigene0011849;Unigene0012206;Unigene0012711;Unigene0014213;Unigene0014389;Unigene0014463;Unigene0014585;Unigene0014586;Unigene0014729;Unigene0014779;Unigene0014859;Unigene0015516;Unigene00…
GO:0031099	21	0.276	Biological Process	regeneration	0.000325911	0.0345182	Unigene0000663;Unigene0000799;Unigene0006496;Unigene0011512;Unigene0014677;Unigene0014859;Unigene0017427;Unigene0018612;Unigene0019718;Unigene0021586;Unigene0024671;Unigene0027221;Unigene0030656;Unigene0031046;Unigene0032789;Unigene0033426;Unigene0035054;Unigene0035056;Unigene0035057;Unigene0039088;Unigene0050611
GO:0043292	18	0.243	Cellular Component	contractile fiber	0.00257937	0.0359143	Unigene0000615;Unigene0003733;Unigene0004869;Unigene0014463;Unigene0015730;Unigene0016820;Unigene0017217;Unigene0017955;Unigene0019605;Unigene0022044;Unigene0027159;Unigene0030600;Unigene0032167;Unigene0036590;Unigene0036901;Unigene0038081;Unigene0038087;Unigene0049916
GO:0030175	4	0.667	Cellular Component	filopodium	0.00261445	0.0359143	Unigene0005840;Unigene0015679;Unigene0015680;Unigene0048117
GO:0009880	10	0.417	Biological Process	embryonic pattern specification	0.000355703	0.0361039	Unigene0005950;Unigene0017427;Unigene0019605;Unigene0021907;Unigene0022061;Unigene0022062;Unigene0023409;Unigene0024891;Unigene0027288;Unigene0036593
GO:0008194	20	0.253	Molecular Function	UDP-glycosyltransferase activity	0.000866671	0.0378669	Unigene0000511;Unigene0004742;Unigene0005142;Unigene0006351;Unigene0008357;Unigene0010357;Unigene0014735;Unigene0017717;Unigene0023622;Unigene0024384;Unigene0025266;Unigene0026622;Unigene0028239;Unigene0029279;Unigene0033410;Unigene0033873;Unigene0034430;Unigene0037055;Unigene0040689;Unigene0050611
GO:0019838	13	0.31	Molecular Function	growth factor binding	0.000938182	0.0380634	Unigene0003616;Unigene0005127;Unigene0005950;Unigene0014347;Unigene0017454;Unigene0020444;Unigene0020718;Unigene0022902;Unigene0023538;Unigene0029882;Unigene0037499;Unigene0042353;Unigene0045126
GO:0031228	8	0.364	Cellular Component	intrinsic component of Golgi membrane	0.00300278	0.0391863	Unigene0000389;Unigene0003833;Unigene0005142;Unigene0007869;Unigene0010925;Unigene0012433;Unigene0017509;Unigene0017510
GO:0003008	75	0.183	Biological Process	system process	0.000435862	0.0424704	Unigene0000371;Unigene0000615;Unigene0000967;Unigene0002758;Unigene0002966;Unigene0003813;Unigene0003863;Unigene0004703;Unigene0005127;Unigene0005840;Unigene0005933;Unigene0006767;Unigene0006819;Unigene0006822;Unigene0007206;Unigene0010617;Unigene0011154;Unigene0011514;Unigene0011849;Unigene0013777;Unigene0014463;Unigene0014779;Unigene0015599;Unigene0015679;Unigene0015680;Unigene0015730;Unigene00…
GO:0009605	82	0.18	Biological Process	response to external stimulus	0.000454295	0.0425639	Unigene0000285;Unigene0000799;Unigene0000874;Unigene0000967;Unigene0001786;Unigene0002281;Unigene0003583;Unigene0004045;Unigene0004929;Unigene0005208;Unigene0006451;Unigene0006819;Unigene0006822;Unigene0009711;Unigene0010602;Unigene0010724;Unigene0011153;Unigene0011154;Unigene0011706;Unigene0011973;Unigene0012489;Unigene0014213;Unigene0014510;Unigene0014539;Unigene0014729;Unigene0016109;Unigene00…
GO:0016477	70	0.185	Biological Process	cell migration	0.000503026	0.0453841	Unigene0000615;Unigene0000799;Unigene0001786;Unigene0002035;Unigene0003211;Unigene0006011;Unigene0006819;Unigene0007097;Unigene0010602;Unigene0011477;Unigene0011849;Unigene0013600;Unigene0013650;Unigene0014389;Unigene0014779;Unigene0014859;Unigene0015897;Unigene0015931;Unigene0016462;Unigene0016501;Unigene0017340;Unigene0017427;Unigene0017717;Unigene0018885;Unigene0018929;Unigene0019106;Unigene00…
GO:0003207	5	0.714	Biological Process	cardiac chamber formation	0.000528791	0.0460048	Unigene0002035;Unigene0023129;Unigene0027948;Unigene0037534;Unigene0052433
GO:0033333	15	0.312	Biological Process	fin development	0.000554003	0.0465363	Unigene0000663;Unigene0002035;Unigene0006372;Unigene0006496;Unigene0014859;Unigene0027209;Unigene0031046;Unigene0032118;Unigene0032119;Unigene0032977;Unigene0033375;Unigene0033426;Unigene0037130;Unigene0038648;Unigene0051697
GO:0048870	79	0.179	Biological Process	cell motility	0.000645297	0.0507079	Unigene0000615;Unigene0000799;Unigene0001786;Unigene0002035;Unigene0003211;Unigene0006011;Unigene0006819;Unigene0007097;Unigene0008576;Unigene0010602;Unigene0011477;Unigene0011849;Unigene0013600;Unigene0013650;Unigene0014389;Unigene0014779;Unigene0014859;Unigene0015897;Unigene0015931;Unigene0016462;Unigene0016501;Unigene0017340;Unigene0017427;Unigene0017717;Unigene0018885;Unigene0018929;Unigene00…
GO:0051674	79	0.179	Biological Process	localization of cell	0.000645297	0.0507079	Unigene0000615;Unigene0000799;Unigene0001786;Unigene0002035;Unigene0003211;Unigene0006011;Unigene0006819;Unigene0007097;Unigene0008576;Unigene0010602;Unigene0011477;Unigene0011849;Unigene0013600;Unigene0013650;Unigene0014389;Unigene0014779;Unigene0014859;Unigene0015897;Unigene0015931;Unigene0016462;Unigene0016501;Unigene0017340;Unigene0017427;Unigene0017717;Unigene0018885;Unigene0018929;Unigene00…
GO:0004601	6	0.5	Molecular Function	peroxidase activity	0.00146855	0.0521335	Unigene0007845;Unigene0013133;Unigene0014711;Unigene0018484;Unigene0046412;Unigene0050035
GO:0016684	6	0.5	Molecular Function	oxidoreductase activity, acting on peroxide as acceptor	0.00146855	0.0521335	Unigene0007845;Unigene0013133;Unigene0014711;Unigene0018484;Unigene0046412;Unigene0050035
GO:0043062	16	0.296	Biological Process	extracellular structure organization	0.000709094	0.0539798	Unigene0005127;Unigene0006372;Unigene0006451;Unigene0010617;Unigene0011514;Unigene0014779;Unigene0018929;Unigene0019106;Unigene0023622;Unigene0025292;Unigene0029532;Unigene0032977;Unigene0036025;Unigene0036266;Unigene0038170;Unigene0053274
GO:0004553	20	0.241	Molecular Function	hydrolase activity, hydrolyzing O-glycosyl compounds	0.00166972	0.0551468	Unigene0000511;Unigene0001111;Unigene0002936;Unigene0003833;Unigene0004082;Unigene0004929;Unigene0005597;Unigene0008357;Unigene0009711;Unigene0010724;Unigene0010925;Unigene0013393;Unigene0024661;Unigene0025266;Unigene0028845;Unigene0029279;Unigene0033551;Unigene0033873;Unigene0036644;Unigene0050611
GO:0004133	3	1	Molecular Function	glycogen debranching enzyme activity	0.00174761	0.0551468	Unigene0001617;Unigene0033302;Unigene0033472
GO:0042330	43	0.205	Biological Process	taxis	0.000770278	0.0568605	Unigene0000799;Unigene0000874;Unigene0001786;Unigene0002281;Unigene0004045;Unigene0006819;Unigene0010602;Unigene0011706;Unigene0012489;Unigene0014213;Unigene0014510;Unigene0014729;Unigene0016109;Unigene0017311;Unigene0018140;Unigene0018926;Unigene0021016;Unigene0021266;Unigene0021278;Unigene0024113;Unigene0024484;Unigene0024671;Unigene0026684;Unigene0029445;Unigene0030022;Unigene0030600;Unigene00…
GO:0001664	11	0.314	Molecular Function	G-protein coupled receptor binding	0.00199177	0.0587714	Unigene0006286;Unigene0006819;Unigene0006964;Unigene0007099;Unigene0008041;Unigene0015730;Unigene0016501;Unigene0017217;Unigene0017427;Unigene0018885;Unigene0041294
GO:0016860	8	0.381	Molecular Function	intramolecular oxidoreductase activity	0.00208642	0.0587714	Unigene0005259;Unigene0017576;Unigene0018727;Unigene0019557;Unigene0020633;Unigene0025700;Unigene0026660;Unigene0052387
GO:0016798	27	0.213	Molecular Function	hydrolase activity, acting on glycosyl bonds	0.00217289	0.0587714	Unigene0000511;Unigene0000539;Unigene0001111;Unigene0002936;Unigene0003833;Unigene0004082;Unigene0004929;Unigene0005597;Unigene0008357;Unigene0009711;Unigene0010724;Unigene0010925;Unigene0013393;Unigene0021129;Unigene0022722;Unigene0023999;Unigene0024661;Unigene0025266;Unigene0028496;Unigene0028845;Unigene0029279;Unigene0031402;Unigene0033551;Unigene0033873;Unigene0036644;Unigene0044161;Unigene00…
GO:0006935	42	0.205	Biological Process	chemotaxis	0.000871047	0.0614488	Unigene0000799;Unigene0000874;Unigene0001786;Unigene0002281;Unigene0004045;Unigene0006819;Unigene0010602;Unigene0011706;Unigene0012489;Unigene0014213;Unigene0014510;Unigene0014729;Unigene0016109;Unigene0017311;Unigene0018140;Unigene0018926;Unigene0021016;Unigene0021266;Unigene0024113;Unigene0024484;Unigene0024671;Unigene0026684;Unigene0029445;Unigene0030022;Unigene0030600;Unigene0030827;Unigene00…
GO:0031589	14	0.311	Biological Process	cell-substrate adhesion	0.000882885	0.0614488	Unigene0000615;Unigene0010925;Unigene0012783;Unigene0015897;Unigene0017955;Unigene0020444;Unigene0022899;Unigene0025362;Unigene0026361;Unigene0032724;Unigene0033534;Unigene0034375;Unigene0049603;Unigene0053693
GO:2000026	50	0.195	Biological Process	regulation of multicellular organismal development	0.000930311	0.0629511	Unigene0000874;Unigene0002035;Unigene0002617;Unigene0003494;Unigene0006011;Unigene0006819;Unigene0007099;Unigene0010060;Unigene0011561;Unigene0011849;Unigene0013724;Unigene0014859;Unigene0017838;Unigene0018282;Unigene0019467;Unigene0020193;Unigene0020256;Unigene0020852;Unigene0023383;Unigene0023409;Unigene0023641;Unigene0024113;Unigene0024254;Unigene0025969;Unigene0026684;Unigene0027221;Unigene00…
GO:0006928	102	0.169	Biological Process	movement of cell or subcellular component	0.000982671	0.0646969	Unigene0000615;Unigene0000799;Unigene0000874;Unigene0001786;Unigene0002035;Unigene0002281;Unigene0003211;Unigene0005840;Unigene0006011;Unigene0006819;Unigene0007097;Unigene0008576;Unigene0010602;Unigene0011477;Unigene0011849;Unigene0013600;Unigene0013650;Unigene0014213;Unigene0014389;Unigene0014463;Unigene0014729;Unigene0014779;Unigene0014859;Unigene0015679;Unigene0015680;Unigene0015897;Unigene00…
GO:0060004	4	0.8	Biological Process	reflex	0.00112455	0.0720895	Unigene0000967;Unigene0011153;Unigene0011154;Unigene0038542
GO:0046872	287	0.139	Molecular Function	metal ion binding	0.00280168	0.0723342	Unigene0000077;Unigene0000087;Unigene0000162;Unigene0000267;Unigene0000285;Unigene0000926;Unigene0000960;Unigene0000967;Unigene0000985;Unigene0001002;Unigene0001038;Unigene0001391;Unigene0002130;Unigene0002617;Unigene0002758;Unigene0002768;Unigene0002874;Unigene0003028;Unigene0003091;Unigene0003165;Unigene0003500;Unigene0003733;Unigene0004106;Unigene0004534;Unigene0004926;Unigene0004985;Unigene00…
GO:0035150	7	0.467	Biological Process	regulation of tube size	0.00126379	0.0769647	Unigene0003813;Unigene0006822;Unigene0014779;Unigene0049801;Unigene0052047;Unigene0052048;Unigene0053693
GO:0050880	7	0.467	Biological Process	regulation of blood vessel size	0.00126379	0.0769647	Unigene0003813;Unigene0006822;Unigene0014779;Unigene0049801;Unigene0052047;Unigene0052048;Unigene0053693
GO:0042060	22	0.244	Biological Process	wound healing	0.00145401	0.0863893	Unigene0000615;Unigene0000663;Unigene0000799;Unigene0006496;Unigene0011512;Unigene0014677;Unigene0014859;Unigene0016501;Unigene0017340;Unigene0017427;Unigene0019718;Unigene0021586;Unigene0024671;Unigene0027221;Unigene0030656;Unigene0031046;Unigene0032789;Unigene0033426;Unigene0039088;Unigene0050292;Unigene0050611;Unigene0053693
GO:0016209	12	0.279	Molecular Function	antioxidant activity	0.00384867	0.0950455	Unigene0007845;Unigene0011973;Unigene0013133;Unigene0014711;Unigene0018484;Unigene0019731;Unigene0030163;Unigene0044544;Unigene0046412;Unigene0050035;Unigene0050278;Unigene0052104
GO:1901135	56	0.185	Biological Process	carbohydrate derivative metabolic process	0.00170255	0.0962526	Unigene0001391;Unigene0002281;Unigene0002758;Unigene0003863;Unigene0003865;Unigene0004082;Unigene0004929;Unigene0005127;Unigene0007507;Unigene0008919;Unigene0009711;Unigene0010515;Unigene0010925;Unigene0011121;Unigene0011715;Unigene0013073;Unigene0013224;Unigene0013410;Unigene0014676;Unigene0014747;Unigene0016212;Unigene0016603;Unigene0017217;Unigene0017717;Unigene0020042;Unigene0020196;Unigene00…
GO:0007528	3	1	Biological Process	neuromuscular junction development	0.00199008	0.0962526	Unigene0035054;Unigene0035056;Unigene0035057
GO:0008582	3	1	Biological Process	regulation of synaptic growth at neuromuscular junction	0.00199008	0.0962526	Unigene0035054;Unigene0035056;Unigene0035057
GO:0031103	3	1	Biological Process	axon regeneration	0.00199008	0.0962526	Unigene0035054;Unigene0035056;Unigene0035057
GO:0044851	3	1	Biological Process	hair cycle phase	0.00199008	0.0962526	Unigene0005840;Unigene0015679;Unigene0015680
GO:0048678	3	1	Biological Process	response to axon injury	0.00199008	0.0962526	Unigene0035054;Unigene0035056;Unigene0035057
GO:0051124	3	1	Biological Process	synaptic growth at neuromuscular junction	0.00199008	0.0962526	Unigene0035054;Unigene0035056;Unigene0035057
GO:0051963	3	1	Biological Process	regulation of synapse assembly	0.00199008	0.0962526	Unigene0035054;Unigene0035056;Unigene0035057
GO:1904396	3	1	Biological Process	regulation of neuromuscular junction development	0.00199008	0.0962526	Unigene0035054;Unigene0035056;Unigene0035057
GO:0048729	52	0.187	Biological Process	tissue morphogenesis	0.00201514	0.0962526	Unigene0000615;Unigene0002035;Unigene0004047;Unigene0006451;Unigene0007099;Unigene0013881;Unigene0014005;Unigene0014463;Unigene0014779;Unigene0014859;Unigene0017454;Unigene0017717;Unigene0018926;Unigene0018929;Unigene0020194;Unigene0021266;Unigene0022203;Unigene0023071;Unigene0023641;Unigene0024200;Unigene0024254;Unigene0024766;Unigene0024891;Unigene0025643;Unigene0026684;Unigene0027209;Unigene00…
GO:0032787	32	0.211	Biological Process	monocarboxylic acid metabolic process	0.00216713	0.101522	Unigene0003996;Unigene0005616;Unigene0005840;Unigene0006969;Unigene0014175;Unigene0014201;Unigene0015679;Unigene0015680;Unigene0016466;Unigene0017576;Unigene0017945;Unigene0018303;Unigene0018727;Unigene0019173;Unigene0019398;Unigene0021052;Unigene0021095;Unigene0021278;Unigene0023364;Unigene0023653;Unigene0025292;Unigene0026111;Unigene0027478;Unigene0027882;Unigene0028885;Unigene0030939;Unigene00…
GO:0016853	18	0.231	Molecular Function	isomerase activity	0.00457614	0.108302	Unigene0003733;Unigene0003996;Unigene0005259;Unigene0014175;Unigene0015997;Unigene0017576;Unigene0018727;Unigene0019557;Unigene0020633;Unigene0022944;Unigene0024171;Unigene0025700;Unigene0026660;Unigene0026874;Unigene0044650;Unigene0050130;Unigene0050131;Unigene0052387
GO:0004872	90	0.156	Molecular Function	receptor activity	0.00554886	0.124563	Unigene0000799;Unigene0000967;Unigene0001145;Unigene0001786;Unigene0002275;Unigene0002281;Unigene0002415;Unigene0002758;Unigene0003813;Unigene0003863;Unigene0006011;Unigene0007097;Unigene0007587;Unigene0010467;Unigene0011153;Unigene0011229;Unigene0011230;Unigene0011282;Unigene0012132;Unigene0013577;Unigene0014938;Unigene0015071;Unigene0016040;Unigene0016212;Unigene0016500;Unigene0016501;Unigene00…
GO:0004180	3	0.75	Molecular Function	carboxypeptidase activity	0.00635971	0.124563	Unigene0005976;Unigene0013955;Unigene0033556
GO:0015269	3	0.75	Molecular Function	calcium-activated potassium channel activity	0.00635971	0.124563	Unigene0017414;Unigene0038891;Unigene0052232
GO:0016888	3	0.75	Molecular Function	endodeoxyribonuclease activity, producing 5'-phosphomonoesters	0.00635971	0.124563	Unigene0004249;Unigene0012954;Unigene0026124
GO:0070815	3	0.75	Molecular Function	peptidyl-lysine 5-dioxygenase activity	0.00635971	0.124563	Unigene0007330;Unigene0014779;Unigene0033375
GO:0003018	8	0.381	Biological Process	vascular process in circulatory system	0.00275911	0.126815	Unigene0003813;Unigene0006822;Unigene0014779;Unigene0019100;Unigene0049801;Unigene0052047;Unigene0052048;Unigene0053693
GO:0044763	767	0.135	Biological Process	single-organism cellular process	0.00281901	0.127169	Unigene0000087;Unigene0000094;Unigene0000245;Unigene0000285;Unigene0000337;Unigene0000371;Unigene0000597;Unigene0000615;Unigene0000663;Unigene0000799;Unigene0000874;Unigene0000898;Unigene0000937;Unigene0000960;Unigene0000967;Unigene0001002;Unigene0001108;Unigene0001391;Unigene0001460;Unigene0001617;Unigene0001786;Unigene0001877;Unigene0001896;Unigene0001936;Unigene0001940;Unigene0002035;Unigene00…
GO:0048666	59	0.179	Biological Process	neuron development	0.00289353	0.128157	Unigene0000799;Unigene0000874;Unigene0002281;Unigene0002747;Unigene0002766;Unigene0006451;Unigene0007206;Unigene0012206;Unigene0014213;Unigene0014389;Unigene0014585;Unigene0014586;Unigene0014729;Unigene0014859;Unigene0015516;Unigene0015931;Unigene0016109;Unigene0018140;Unigene0018612;Unigene0018926;Unigene0018929;Unigene0019008;Unigene0020193;Unigene0021266;Unigene0021278;Unigene0024113;Unigene00…
GO:0006582	4	0.667	Biological Process	melanin metabolic process	0.00303632	0.129763	Unigene0005840;Unigene0015679;Unigene0015680;Unigene0048117
GO:0014909	4	0.667	Biological Process	smooth muscle cell migration	0.00303632	0.129763	Unigene0026458;Unigene0030018;Unigene0030022;Unigene0050580
GO:0042246	17	0.254	Biological Process	tissue regeneration	0.0031869	0.13385	Unigene0000663;Unigene0000799;Unigene0006496;Unigene0011512;Unigene0014677;Unigene0014859;Unigene0017427;Unigene0019718;Unigene0021586;Unigene0024671;Unigene0027221;Unigene0030656;Unigene0031046;Unigene0032789;Unigene0033426;Unigene0039088;Unigene0050611
GO:0044420	6	0.353	Cellular Component	extracellular matrix component	0.0117646	0.136342	Unigene0005127;Unigene0006822;Unigene0008946;Unigene0029803;Unigene0032253;Unigene0038170
GO:0098858	6	0.353	Cellular Component	actin-based cell projection	0.0117646	0.136342	Unigene0005840;Unigene0015679;Unigene0015680;Unigene0018926;Unigene0033398;Unigene0048117
GO:0045111	7	0.318	Cellular Component	intermediate filament cytoskeleton	0.0123005	0.136342	Unigene0012052;Unigene0013468;Unigene0017695;Unigene0019718;Unigene0027159;Unigene0033239;Unigene0050354
GO:0044431	15	0.224	Cellular Component	Golgi apparatus part	0.0125372	0.136342	Unigene0000285;Unigene0000389;Unigene0003833;Unigene0004742;Unigene0005142;Unigene0005950;Unigene0007461;Unigene0007869;Unigene0010925;Unigene0012433;Unigene0014735;Unigene0017509;Unigene0017510;Unigene0026622;Unigene0027356
GO:0006090	13	0.283	Biological Process	pyruvate metabolic process	0.00347541	0.143493	Unigene0003996;Unigene0014175;Unigene0017576;Unigene0018727;Unigene0019398;Unigene0021278;Unigene0023653;Unigene0026111;Unigene0027478;Unigene0027882;Unigene0028885;Unigene0030939;Unigene0042267
GO:0008366	11	0.306	Biological Process	axon ensheathment	0.00361174	0.146637	Unigene0000615;Unigene0005840;Unigene0015679;Unigene0015680;Unigene0019381;Unigene0032789;Unigene0048117;Unigene0053290;Unigene0053639;Unigene0053640;Unigene0053641
GO:0031672	2	1	Cellular Component	A band	0.0146333	0.148006	Unigene0027159;Unigene0032167
GO:0044430	56	0.16	Cellular Component	cytoskeletal part	0.015545	0.148006	Unigene0001460;Unigene0002961;Unigene0003733;Unigene0004868;Unigene0004869;Unigene0005840;Unigene0006691;Unigene0006909;Unigene0007041;Unigene0007993;Unigene0008576;Unigene0008609;Unigene0012052;Unigene0013417;Unigene0013468;Unigene0014463;Unigene0015604;Unigene0015679;Unigene0015680;Unigene0015695;Unigene0016347;Unigene0017217;Unigene0017408;Unigene0017695;Unigene0018603;Unigene0018878;Unigene00…
GO:0030141	7	0.304	Cellular Component	secretory granule	0.015878	0.148006	Unigene0005840;Unigene0015679;Unigene0015680;Unigene0020033;Unigene0027356;Unigene0048117;Unigene0053693
GO:0099503	7	0.304	Cellular Component	secretory vesicle	0.015878	0.148006	Unigene0005840;Unigene0015679;Unigene0015680;Unigene0020033;Unigene0027356;Unigene0048117;Unigene0053693
GO:0035113	14	0.269	Biological Process	embryonic appendage morphogenesis	0.00401824	0.160466	Unigene0002035;Unigene0007099;Unigene0008450;Unigene0014859;Unigene0015259;Unigene0017427;Unigene0019106;Unigene0019696;Unigene0024915;Unigene0031046;Unigene0040519;Unigene0051697;Unigene0052433;Unigene0053549
GO:0008289	35	0.18	Molecular Function	lipid binding	0.0091755	0.165111	Unigene0000967;Unigene0006822;Unigene0008530;Unigene0008770;Unigene0010399;Unigene0010611;Unigene0013325;Unigene0015517;Unigene0015538;Unigene0015922;Unigene0016136;Unigene0016137;Unigene0019235;Unigene0020459;Unigene0020626;Unigene0020975;Unigene0021491;Unigene0021678;Unigene0022883;Unigene0024993;Unigene0025525;Unigene0026977;Unigene0028173;Unigene0028691;Unigene0030285;Unigene0034470;Unigene00…
GO:0005125	11	0.262	Molecular Function	cytokine activity	0.00927113	0.165111	Unigene0004045;Unigene0006819;Unigene0011706;Unigene0012489;Unigene0013438;Unigene0014510;Unigene0017311;Unigene0040690;Unigene0043608;Unigene0050108;Unigene0052142
GO:0016758	21	0.206	Molecular Function	transferase activity, transferring hexosyl groups	0.00930204	0.165111	Unigene0000511;Unigene0003042;Unigene0003122;Unigene0003865;Unigene0004742;Unigene0005142;Unigene0008357;Unigene0009701;Unigene0010357;Unigene0013073;Unigene0014779;Unigene0023622;Unigene0025266;Unigene0028239;Unigene0029279;Unigene0031483;Unigene0033873;Unigene0034430;Unigene0036602;Unigene0040689;Unigene0050611
GO:0006954	7	0.389	Biological Process	inflammatory response	0.00444117	0.166222	Unigene0011973;Unigene0032118;Unigene0046412;Unigene0047837;Unigene0050278;Unigene0050292;Unigene0052104
GO:0009790	101	0.161	Biological Process	embryo development	0.00449381	0.166222	Unigene0000267;Unigene0000874;Unigene0002035;Unigene0002130;Unigene0002234;Unigene0002522;Unigene0003109;Unigene0003211;Unigene0003616;Unigene0003672;Unigene0005127;Unigene0005950;Unigene0006685;Unigene0006883;Unigene0007099;Unigene0007119;Unigene0008450;Unigene0008946;Unigene0010399;Unigene0010617;Unigene0011346;Unigene0011512;Unigene0013600;Unigene0013881;Unigene0014424;Unigene0014426;Unigene00…
GO:0003205	10	0.312	Biological Process	cardiac chamber development	0.00454798	0.166222	Unigene0000937;Unigene0002035;Unigene0023129;Unigene0026458;Unigene0027948;Unigene0030600;Unigene0032614;Unigene0037534;Unigene0044008;Unigene0052433
GO:0010647	25	0.216	Biological Process	positive regulation of cell communication	0.00456142	0.166222	Unigene0000615;Unigene0001786;Unigene0006819;Unigene0007099;Unigene0008230;Unigene0008381;Unigene0013495;Unigene0015931;Unigene0016501;Unigene0017427;Unigene0017778;Unigene0018885;Unigene0019696;Unigene0020444;Unigene0025439;Unigene0027356;Unigene0027597;Unigene0028614;Unigene0040269;Unigene0043157;Unigene0047876;Unigene0047924;Unigene0050580;Unigene0052297;Unigene0053693
GO:0007272	11	0.297	Biological Process	ensheathment of neurons	0.00456605	0.166222	Unigene0000615;Unigene0005840;Unigene0015679;Unigene0015680;Unigene0019381;Unigene0032789;Unigene0048117;Unigene0053290;Unigene0053639;Unigene0053640;Unigene0053641
GO:0033338	5	0.5	Biological Process	medial fin development	0.00457178	0.166222	Unigene0000663;Unigene0006496;Unigene0014859;Unigene0027209;Unigene0031046
GO:0048598	75	0.168	Biological Process	embryonic morphogenesis	0.00488787	0.174057	Unigene0000267;Unigene0000874;Unigene0002035;Unigene0002234;Unigene0002522;Unigene0003211;Unigene0003616;Unigene0003672;Unigene0005127;Unigene0006883;Unigene0007099;Unigene0008450;Unigene0008946;Unigene0010399;Unigene0010617;Unigene0011346;Unigene0013600;Unigene0013881;Unigene0014859;Unigene0014956;Unigene0015259;Unigene0015340;Unigene0015931;Unigene0017340;Unigene0017427;Unigene0017717;Unigene00…
GO:0030182	66	0.171	Biological Process	neuron differentiation	0.00512205	0.174057	Unigene0000799;Unigene0000874;Unigene0002281;Unigene0002747;Unigene0002766;Unigene0006451;Unigene0007099;Unigene0007206;Unigene0012206;Unigene0014213;Unigene0014389;Unigene0014585;Unigene0014586;Unigene0014729;Unigene0014859;Unigene0015516;Unigene0015931;Unigene0016109;Unigene0018140;Unigene0018612;Unigene0018926;Unigene0018929;Unigene0019008;Unigene0019467;Unigene0020193;Unigene0020393;Unigene00…
GO:0001501	22	0.222	Biological Process	skeletal system development	0.00513704	0.174057	Unigene0000874;Unigene0002281;Unigene0003672;Unigene0005127;Unigene0011849;Unigene0014423;Unigene0014859;Unigene0017427;Unigene0018885;Unigene0020129;Unigene0020444;Unigene0021266;Unigene0022944;Unigene0024533;Unigene0024671;Unigene0026684;Unigene0028333;Unigene0038170;Unigene0040519;Unigene0044163;Unigene0045126;Unigene0049983
GO:0007155	57	0.176	Biological Process	cell adhesion	0.00514111	0.174057	Unigene0000077;Unigene0000615;Unigene0000926;Unigene0006451;Unigene0007733;Unigene0010925;Unigene0011346;Unigene0011849;Unigene0011994;Unigene0011995;Unigene0012783;Unigene0014356;Unigene0014859;Unigene0015897;Unigene0017955;Unigene0018557;Unigene0018926;Unigene0019467;Unigene0019543;Unigene0020444;Unigene0020852;Unigene0022520;Unigene0022521;Unigene0022899;Unigene0023391;Unigene0023559;Unigene00…
GO:0003013	34	0.197	Biological Process	circulatory system process	0.00514455	0.174057	Unigene0000615;Unigene0003813;Unigene0003863;Unigene0006822;Unigene0014463;Unigene0014779;Unigene0016501;Unigene0017217;Unigene0017945;Unigene0017955;Unigene0019100;Unigene0021675;Unigene0022203;Unigene0026684;Unigene0026975;Unigene0027948;Unigene0028559;Unigene0029631;Unigene0030600;Unigene0032579;Unigene0033534;Unigene0036025;Unigene0036064;Unigene0036901;Unigene0037534;Unigene0040305;Unigene00…
GO:0030048	8	0.348	Biological Process	actin filament-based movement	0.00528037	0.176205	Unigene0005840;Unigene0014463;Unigene0015679;Unigene0015680;Unigene0026458;Unigene0030600;Unigene0036901;Unigene0048117
GO:0005794	16	0.208	Cellular Component	Golgi apparatus	0.0203047	0.182742	Unigene0000285;Unigene0000389;Unigene0003833;Unigene0004742;Unigene0005142;Unigene0005950;Unigene0007461;Unigene0007869;Unigene0010925;Unigene0012433;Unigene0014735;Unigene0017509;Unigene0017510;Unigene0026622;Unigene0027356;Unigene0036602
GO:0001667	34	0.195	Biological Process	ameboidal-type cell migration	0.00564209	0.185732	Unigene0000615;Unigene0000799;Unigene0003211;Unigene0006011;Unigene0010602;Unigene0013600;Unigene0013650;Unigene0014779;Unigene0014859;Unigene0016462;Unigene0017340;Unigene0017427;Unigene0017717;Unigene0019106;Unigene0021266;Unigene0021907;Unigene0023058;Unigene0024200;Unigene0024671;Unigene0024891;Unigene0025409;Unigene0027209;Unigene0027288;Unigene0028401;Unigene0031725;Unigene0032094;Unigene00…
GO:0016706	8	0.296	Molecular Function	oxidoreductase activity, acting on paired donors, with incorporation or reduction of molecular oxygen, 2-oxoglutarate as one donor, and incorporation of one atom each of oxygen into both donors	0.0117872	0.191289	Unigene0007330;Unigene0014779;Unigene0019824;Unigene0024004;Unigene0025292;Unigene0027277;Unigene0028903;Unigene0033375
GO:0016866	8	0.296	Molecular Function	intramolecular transferase activity	0.0117872	0.191289	Unigene0003733;Unigene0003996;Unigene0014175;Unigene0022944;Unigene0024171;Unigene0026874;Unigene0050130;Unigene0050131
GO:0046527	8	0.296	Molecular Function	glucosyltransferase activity	0.0117872	0.191289	Unigene0000511;Unigene0008357;Unigene0014779;Unigene0025266;Unigene0028239;Unigene0029279;Unigene0033873;Unigene0050611
GO:0048646	80	0.165	Biological Process	anatomical structure formation involved in morphogenesis	0.00618658	0.198628	Unigene0000267;Unigene0000799;Unigene0002035;Unigene0002234;Unigene0002617;Unigene0003051;Unigene0003616;Unigene0003733;Unigene0005127;Unigene0005142;Unigene0006011;Unigene0007099;Unigene0008683;Unigene0008946;Unigene0010060;Unigene0011243;Unigene0011561;Unigene0013831;Unigene0013881;Unigene0014463;Unigene0014956;Unigene0015134;Unigene0015596;Unigene0015931;Unigene0016820;Unigene0017284;Unigene00…
GO:0097485	27	0.206	Biological Process	neuron projection guidance	0.00621237	0.198628	Unigene0000799;Unigene0000874;Unigene0002281;Unigene0014213;Unigene0014729;Unigene0016109;Unigene0018140;Unigene0018926;Unigene0021266;Unigene0024113;Unigene0024484;Unigene0024671;Unigene0026684;Unigene0029445;Unigene0030022;Unigene0030600;Unigene0030827;Unigene0031725;Unigene0032094;Unigene0032253;Unigene0032579;Unigene0032979;Unigene0035054;Unigene0035056;Unigene0035057;Unigene0035679;Unigene00…
GO:0030308	7	0.368	Biological Process	negative regulation of cell growth	0.00627847	0.198628	Unigene0020193;Unigene0031905;Unigene0032979;Unigene0035054;Unigene0035056;Unigene0035057;Unigene0039172
GO:0015844	4	0.571	Biological Process	monoamine transport	0.0063797	0.199243	Unigene0003863;Unigene0016500;Unigene0016501;Unigene0050292
GO:0009967	23	0.215	Biological Process	positive regulation of signal transduction	0.00656017	0.201667	Unigene0000615;Unigene0001786;Unigene0006819;Unigene0007099;Unigene0008230;Unigene0008381;Unigene0013495;Unigene0015931;Unigene0016501;Unigene0017427;Unigene0017778;Unigene0018885;Unigene0019696;Unigene0020444;Unigene0025439;Unigene0027597;Unigene0028614;Unigene0040269;Unigene0047876;Unigene0047924;Unigene0050580;Unigene0052297;Unigene0053693
GO:0048699	69	0.168	Biological Process	generation of neurons	0.00663868	0.201667	Unigene0000799;Unigene0000874;Unigene0002281;Unigene0002747;Unigene0002766;Unigene0006451;Unigene0007099;Unigene0007206;Unigene0012206;Unigene0014213;Unigene0014389;Unigene0014585;Unigene0014586;Unigene0014729;Unigene0014859;Unigene0015516;Unigene0015931;Unigene0016109;Unigene0018140;Unigene0018612;Unigene0018926;Unigene0018929;Unigene0019008;Unigene0019467;Unigene0020193;Unigene0020393;Unigene00…
GO:0002009	45	0.181	Biological Process	morphogenesis of an epithelium	0.00689319	0.201667	Unigene0000615;Unigene0002035;Unigene0004047;Unigene0006451;Unigene0007099;Unigene0013881;Unigene0014005;Unigene0014779;Unigene0014859;Unigene0017454;Unigene0017717;Unigene0018926;Unigene0018929;Unigene0020194;Unigene0021266;Unigene0022203;Unigene0023641;Unigene0024200;Unigene0024254;Unigene0024766;Unigene0024891;Unigene0025643;Unigene0026684;Unigene0027209;Unigene0027288;Unigene0028036;Unigene00…
GO:0003206	8	0.333	Biological Process	cardiac chamber morphogenesis	0.00706153	0.201667	Unigene0002035;Unigene0023129;Unigene0026458;Unigene0027948;Unigene0032614;Unigene0037534;Unigene0044008;Unigene0052433
GO:0035108	11	0.282	Biological Process	limb morphogenesis	0.00706773	0.201667	Unigene0002035;Unigene0007099;Unigene0017427;Unigene0018929;Unigene0024915;Unigene0032472;Unigene0040519;Unigene0047924;Unigene0051001;Unigene0052433;Unigene0053549
GO:0060173	11	0.282	Biological Process	limb development	0.00706773	0.201667	Unigene0002035;Unigene0007099;Unigene0017427;Unigene0018929;Unigene0024915;Unigene0032472;Unigene0040519;Unigene0047924;Unigene0051001;Unigene0052433;Unigene0053549
GO:0050727	3	0.75	Biological Process	regulation of inflammatory response	0.00721025	0.201667	Unigene0032118;Unigene0046412;Unigene0050292
GO:0072376	3	0.75	Biological Process	protein activation cascade	0.00721025	0.201667	Unigene0014583;Unigene0030218;Unigene0053693
GO:0090101	3	0.75	Biological Process	negative regulation of transmembrane receptor protein serine/threonine kinase signaling pathway	0.00721025	0.201667	Unigene0000937;Unigene0019520;Unigene0032472
GO:0023056	24	0.211	Biological Process	positive regulation of signaling	0.00728518	0.201667	Unigene0000615;Unigene0001786;Unigene0006819;Unigene0007099;Unigene0008230;Unigene0008381;Unigene0013495;Unigene0015931;Unigene0016501;Unigene0017427;Unigene0017778;Unigene0018885;Unigene0019696;Unigene0020444;Unigene0025439;Unigene0027597;Unigene0028614;Unigene0040269;Unigene0043157;Unigene0047876;Unigene0047924;Unigene0050580;Unigene0052297;Unigene0053693
GO:0051094	28	0.201	Biological Process	positive regulation of developmental process	0.00745396	0.204021	Unigene0000615;Unigene0002281;Unigene0008230;Unigene0010602;Unigene0011849;Unigene0013724;Unigene0014356;Unigene0015931;Unigene0018282;Unigene0020111;Unigene0022342;Unigene0027221;Unigene0028457;Unigene0032472;Unigene0033214;Unigene0039088;Unigene0040731;Unigene0045126;Unigene0050055;Unigene0050075;Unigene0050108;Unigene0052433;Unigene0053286;Unigene0053508;Unigene0053549;Unigene0053639;Unigene00…
GO:0030017	9	0.25	Cellular Component	sarcomere	0.0245177	0.213304	Unigene0000615;Unigene0003733;Unigene0015730;Unigene0016820;Unigene0017955;Unigene0022044;Unigene0027159;Unigene0030600;Unigene0032167
GO:0022008	73	0.166	Biological Process	neurogenesis	0.00796298	0.215531	Unigene0000615;Unigene0000799;Unigene0000874;Unigene0002281;Unigene0002747;Unigene0002766;Unigene0003494;Unigene0006451;Unigene0007099;Unigene0007206;Unigene0012206;Unigene0014213;Unigene0014389;Unigene0014585;Unigene0014586;Unigene0014729;Unigene0014859;Unigene0015516;Unigene0015931;Unigene0016109;Unigene0018140;Unigene0018612;Unigene0018926;Unigene0018929;Unigene0019008;Unigene0019467;Unigene00…
GO:0008238	13	0.232	Molecular Function	exopeptidase activity	0.014029	0.217002	Unigene0005976;Unigene0013955;Unigene0014765;Unigene0020169;Unigene0022451;Unigene0023139;Unigene0025150;Unigene0031401;Unigene0032668;Unigene0033556;Unigene0039004;Unigene0048434;Unigene0049976
GO:0016868	3	0.6	Molecular Function	intramolecular transferase activity, phosphotransferases	0.0144741	0.217002	Unigene0003996;Unigene0014175;Unigene0022944
GO:0031779	2	1	Molecular Function	melanocortin receptor binding	0.0145177	0.217002	Unigene0006286;Unigene0041294
GO:0044291	5	0.333	Cellular Component	cell-cell contact zone	0.0272711	0.225719	Unigene0003733;Unigene0027159;Unigene0028559;Unigene0030600;Unigene0039172
GO:0072372	8	0.258	Cellular Component	primary cilium	0.0276743	0.225719	Unigene0005840;Unigene0015679;Unigene0015680;Unigene0024915;Unigene0026684;Unigene0028819;Unigene0035679;Unigene0048117
GO:0060089	111	0.146	Molecular Function	molecular transducer activity	0.0158348	0.23062	Unigene0000799;Unigene0000967;Unigene0001145;Unigene0001786;Unigene0002275;Unigene0002281;Unigene0002415;Unigene0002758;Unigene0003813;Unigene0003863;Unigene0006011;Unigene0006917;Unigene0007097;Unigene0007587;Unigene0010467;Unigene0011153;Unigene0011229;Unigene0011230;Unigene0011282;Unigene0012132;Unigene0013577;Unigene0014521;Unigene0014729;Unigene0014938;Unigene0015071;Unigene0016040;Unigene00…
GO:0000902	67	0.167	Biological Process	cell morphogenesis	0.00870737	0.23309	Unigene0000615;Unigene0000799;Unigene0000874;Unigene0002035;Unigene0002281;Unigene0005180;Unigene0006819;Unigene0010196;Unigene0010602;Unigene0011849;Unigene0012206;Unigene0013633;Unigene0014213;Unigene0014389;Unigene0014729;Unigene0014779;Unigene0015516;Unigene0016109;Unigene0017427;Unigene0017454;Unigene0018140;Unigene0018926;Unigene0019008;Unigene0019395;Unigene0020193;Unigene0021266;Unigene00…
GO:0044057	24	0.207	Biological Process	regulation of system process	0.00907147	0.237941	Unigene0000371;Unigene0000615;Unigene0003863;Unigene0006819;Unigene0013777;Unigene0016501;Unigene0017217;Unigene0017955;Unigene0021675;Unigene0023071;Unigene0026975;Unigene0027948;Unigene0028457;Unigene0028559;Unigene0030600;Unigene0032167;Unigene0032579;Unigene0036025;Unigene0036901;Unigene0037534;Unigene0040305;Unigene0045129;Unigene0049916;Unigene0053693
GO:0006937	8	0.32	Biological Process	regulation of muscle contraction	0.0092607	0.237941	Unigene0016501;Unigene0017217;Unigene0023071;Unigene0026975;Unigene0032167;Unigene0036025;Unigene0036901;Unigene0040305
GO:0044281	113	0.155	Biological Process	small molecule metabolic process	0.00929822	0.237941	Unigene0000987;Unigene0001391;Unigene0002758;Unigene0003833;Unigene0003863;Unigene0003865;Unigene0003895;Unigene0003996;Unigene0005259;Unigene0005616;Unigene0005840;Unigene0006909;Unigene0006969;Unigene0007174;Unigene0008375;Unigene0008695;Unigene0008919;Unigene0010515;Unigene0010633;Unigene0010925;Unigene0011715;Unigene0012433;Unigene0012524;Unigene0012953;Unigene0012964;Unigene0013224;Unigene00…
GO:0000904	40	0.183	Biological Process	cell morphogenesis involved in differentiation	0.00934248	0.237941	Unigene0000615;Unigene0000799;Unigene0000874;Unigene0002035;Unigene0002281;Unigene0010602;Unigene0011849;Unigene0014213;Unigene0014389;Unigene0014779;Unigene0015516;Unigene0016109;Unigene0017427;Unigene0018140;Unigene0019008;Unigene0020193;Unigene0021266;Unigene0021907;Unigene0022944;Unigene0024671;Unigene0024891;Unigene0026458;Unigene0026684;Unigene0027288;Unigene0027609;Unigene0029445;Unigene00…
GO:0040007	54	0.173	Biological Process	growth	0.009377	0.237941	Unigene0000663;Unigene0000799;Unigene0000874;Unigene0003616;Unigene0006496;Unigene0006909;Unigene0011512;Unigene0014347;Unigene0014677;Unigene0014774;Unigene0014859;Unigene0015108;Unigene0017427;Unigene0017838;Unigene0018929;Unigene0019718;Unigene0020193;Unigene0020339;Unigene0020444;Unigene0020718;Unigene0021266;Unigene0021586;Unigene0021907;Unigene0021932;Unigene0022044;Unigene0022902;Unigene00…
GO:0048514	25	0.203	Biological Process	blood vessel morphogenesis	0.00985756	0.247557	Unigene0000799;Unigene0002035;Unigene0002617;Unigene0006011;Unigene0010060;Unigene0011561;Unigene0013831;Unigene0015134;Unigene0017284;Unigene0017427;Unigene0019171;Unigene0020194;Unigene0020256;Unigene0023383;Unigene0024113;Unigene0025969;Unigene0026322;Unigene0026458;Unigene0027669;Unigene0032579;Unigene0038170;Unigene0044008;Unigene0045126;Unigene0048256;Unigene0052433
GO:0071944	53	0.155	Cellular Component	cell periphery	0.0316059	0.249974	Unigene0000615;Unigene0002758;Unigene0003733;Unigene0005372;Unigene0008609;Unigene0008770;Unigene0011229;Unigene0011230;Unigene0013881;Unigene0014859;Unigene0015703;Unigene0015730;Unigene0015897;Unigene0017821;Unigene0018926;Unigene0019232;Unigene0020042;Unigene0020391;Unigene0020960;Unigene0021717;Unigene0021728;Unigene0021907;Unigene0024810;Unigene0025362;Unigene0026111;Unigene0027159;Unigene00…
GO:0005126	8	0.276	Molecular Function	cytokine receptor binding	0.0183341	0.253995	Unigene0006819;Unigene0015108;Unigene0017838;Unigene0019740;Unigene0024533;Unigene0031026;Unigene0045126;Unigene0053168
GO:0070851	8	0.276	Molecular Function	growth factor receptor binding	0.0183341	0.253995	Unigene0004703;Unigene0005214;Unigene0008530;Unigene0015931;Unigene0016383;Unigene0028618;Unigene0038710;Unigene0052297
GO:0006308	6	0.375	Biological Process	DNA catabolic process	0.01026	0.255035	Unigene0002513;Unigene0012954;Unigene0016914;Unigene0021316;Unigene0026124;Unigene0044720
GO:0005882	6	0.286	Cellular Component	intermediate filament	0.0338689	0.25556	Unigene0012052;Unigene0013468;Unigene0017695;Unigene0019718;Unigene0033239;Unigene0050354
GO:0005886	51	0.155	Cellular Component	plasma membrane	0.0342705	0.25556	Unigene0000615;Unigene0002758;Unigene0003733;Unigene0005372;Unigene0008770;Unigene0011229;Unigene0011230;Unigene0014859;Unigene0015703;Unigene0015730;Unigene0015897;Unigene0017821;Unigene0018926;Unigene0019232;Unigene0020042;Unigene0020391;Unigene0020960;Unigene0021717;Unigene0021728;Unigene0021907;Unigene0024810;Unigene0025362;Unigene0026111;Unigene0027159;Unigene0027291;Unigene0027356;Unigene00…
GO:0050953	11	0.268	Biological Process	sensory perception of light stimulus	0.0105275	0.259041	Unigene0005127;Unigene0005840;Unigene0007206;Unigene0010617;Unigene0011514;Unigene0015679;Unigene0015680;Unigene0017695;Unigene0017736;Unigene0048117;Unigene0053289
GO:0044449	13	0.206	Cellular Component	contractile fiber part	0.0361529	0.262109	Unigene0000615;Unigene0003733;Unigene0014463;Unigene0015730;Unigene0016820;Unigene0017217;Unigene0017955;Unigene0022044;Unigene0027159;Unigene0030600;Unigene0032167;Unigene0036901;Unigene0049916
GO:0008235	5	0.357	Molecular Function	metalloexopeptidase activity	0.0198385	0.265072	Unigene0023139;Unigene0025150;Unigene0032668;Unigene0048434;Unigene0049976
GO:0099600	71	0.153	Molecular Function	transmembrane receptor activity	0.0202003	0.265072	Unigene0000799;Unigene0001786;Unigene0002275;Unigene0002281;Unigene0002415;Unigene0002758;Unigene0003813;Unigene0003863;Unigene0006011;Unigene0007097;Unigene0007587;Unigene0010467;Unigene0011229;Unigene0011230;Unigene0011282;Unigene0012132;Unigene0013577;Unigene0014938;Unigene0016040;Unigene0016500;Unigene0016501;Unigene0017125;Unigene0017564;Unigene0017699;Unigene0017821;Unigene0019252;Unigene00…
GO:0008556	6	0.316	Molecular Function	potassium-transporting ATPase activity	0.0205337	0.265072	Unigene0000663;Unigene0005723;Unigene0006496;Unigene0014242;Unigene0036025;Unigene0040305
GO:0007416	4	0.5	Biological Process	synapse assembly	0.0114958	0.266788	Unigene0035054;Unigene0035056;Unigene0035057;Unigene0049218
GO:0014812	4	0.5	Biological Process	muscle cell migration	0.0114958	0.266788	Unigene0026458;Unigene0030018;Unigene0030022;Unigene0050580
GO:0018126	4	0.5	Biological Process	protein hydroxylation	0.0114958	0.266788	Unigene0019824;Unigene0024004;Unigene0025292;Unigene0028903
GO:0031102	4	0.5	Biological Process	neuron projection regeneration	0.0114958	0.266788	Unigene0018612;Unigene0035054;Unigene0035056;Unigene0035057
GO:0086009	4	0.5	Biological Process	membrane repolarization	0.0114958	0.266788	Unigene0030600;Unigene0033534;Unigene0036025;Unigene0040305
GO:0072528	5	0.417	Biological Process	pyrimidine-containing compound biosynthetic process	0.0115715	0.266788	Unigene0013224;Unigene0014676;Unigene0014747;Unigene0030865;Unigene0037080
GO:0042221	123	0.153	Biological Process	response to chemical	0.011609	0.266788	Unigene0000615;Unigene0000799;Unigene0000874;Unigene0000937;Unigene0000967;Unigene0001460;Unigene0001786;Unigene0002035;Unigene0002234;Unigene0002275;Unigene0002281;Unigene0003616;Unigene0003863;Unigene0003895;Unigene0004045;Unigene0005127;Unigene0005840;Unigene0006011;Unigene0006451;Unigene0006490;Unigene0006819;Unigene0006822;Unigene0006909;Unigene0008230;Unigene0009787;Unigene0010602;Unigene00…
GO:0016861	4	0.4	Molecular Function	intramolecular oxidoreductase activity, interconverting aldoses and ketoses	0.0242404	0.26843	Unigene0017576;Unigene0018727;Unigene0020633;Unigene0052387
GO:0031420	4	0.4	Molecular Function	alkali metal ion binding	0.0242404	0.26843	Unigene0019398;Unigene0028885;Unigene0036025;Unigene0040305
GO:0015108	7	0.28	Molecular Function	chloride transmembrane transporter activity	0.0246706	0.26843	Unigene0003425;Unigene0009295;Unigene0010373;Unigene0024811;Unigene0027148;Unigene0029417;Unigene0033893
GO:0015929	7	0.28	Molecular Function	hexosaminidase activity	0.0246706	0.26843	Unigene0000511;Unigene0005597;Unigene0008357;Unigene0025266;Unigene0029279;Unigene0033873;Unigene0050611
GO:0035251	7	0.28	Molecular Function	UDP-glucosyltransferase activity	0.0246706	0.26843	Unigene0000511;Unigene0008357;Unigene0025266;Unigene0028239;Unigene0029279;Unigene0033873;Unigene0050611
GO:0038024	7	0.28	Molecular Function	cargo receptor activity	0.0246706	0.26843	Unigene0001145;Unigene0022591;Unigene0034933;Unigene0035702;Unigene0038170;Unigene0042286;Unigene0050339
GO:0022857	88	0.147	Molecular Function	transmembrane transporter activity	0.0256138	0.26843	Unigene0000220;Unigene0000663;Unigene0000898;Unigene0000967;Unigene0001877;Unigene0001936;Unigene0002758;Unigene0003027;Unigene0003109;Unigene0003425;Unigene0003570;Unigene0004548;Unigene0005723;Unigene0006262;Unigene0006278;Unigene0006294;Unigene0006496;Unigene0006767;Unigene0006801;Unigene0007858;Unigene0008140;Unigene0009295;Unigene0010229;Unigene0010373;Unigene0011062;Unigene0011153;Unigene00…
GO:0005543	19	0.192	Molecular Function	phospholipid binding	0.0261322	0.26843	Unigene0008530;Unigene0010399;Unigene0015538;Unigene0016136;Unigene0016137;Unigene0020459;Unigene0021491;Unigene0022883;Unigene0024993;Unigene0025525;Unigene0026977;Unigene0028173;Unigene0028691;Unigene0030285;Unigene0034470;Unigene0037535;Unigene0040527;Unigene0042244;Unigene0050502
GO:0019905	3	0.5	Molecular Function	syntaxin binding	0.0263709	0.26843	Unigene0005840;Unigene0015679;Unigene0015680
GO:0016701	6	0.3	Molecular Function	oxidoreductase activity, acting on single donors with incorporation of molecular oxygen	0.0264184	0.26843	Unigene0014350;Unigene0019824;Unigene0024004;Unigene0025292;Unigene0027277;Unigene0028903
GO:0005254	5	0.333	Molecular Function	chloride channel activity	0.0268692	0.26843	Unigene0009295;Unigene0024811;Unigene0027148;Unigene0029417;Unigene0033893
GO:0016638	5	0.333	Molecular Function	oxidoreductase activity, acting on the CH-NH2 group of donors	0.0268692	0.26843	Unigene0016235;Unigene0022591;Unigene0023450;Unigene0034933;Unigene0038170
GO:0015662	8	0.258	Molecular Function	ATPase activity, coupled to transmembrane movement of ions, phosphorylative mechanism	0.0271375	0.26843	Unigene0000663;Unigene0005723;Unigene0006496;Unigene0011715;Unigene0014242;Unigene0028559;Unigene0036025;Unigene0040305
GO:0016829	24	0.18	Molecular Function	lyase activity	0.0274101	0.26843	Unigene0002766;Unigene0003895;Unigene0003985;Unigene0005616;Unigene0010515;Unigene0014017;Unigene0014350;Unigene0015384;Unigene0016212;Unigene0017287;Unigene0019173;Unigene0020054;Unigene0021278;Unigene0021374;Unigene0023653;Unigene0027003;Unigene0027478;Unigene0031118;Unigene0036803;Unigene0042267;Unigene0049651;Unigene0052398;Unigene0052399;Unigene0053241
GO:0031674	8	0.242	Cellular Component	I band	0.0392416	0.270129	Unigene0000615;Unigene0003733;Unigene0015730;Unigene0016820;Unigene0017955;Unigene0022044;Unigene0027159;Unigene0030600
GO:0030016	9	0.231	Cellular Component	myofibril	0.0397507	0.270129	Unigene0000615;Unigene0003733;Unigene0015730;Unigene0016820;Unigene0017955;Unigene0022044;Unigene0027159;Unigene0030600;Unigene0032167
GO:0098862	2	0.667	Cellular Component	cluster of actin-based cell projections	0.0403641	0.270129	Unigene0018348;Unigene0038542
GO:0007399	103	0.156	Biological Process	nervous system development	0.0118721	0.270283	Unigene0000615;Unigene0000799;Unigene0000874;Unigene0000913;Unigene0002035;Unigene0002281;Unigene0002747;Unigene0002766;Unigene0003494;Unigene0003895;Unigene0005840;Unigene0006451;Unigene0007097;Unigene0007099;Unigene0007206;Unigene0012206;Unigene0012711;Unigene0014213;Unigene0014242;Unigene0014389;Unigene0014585;Unigene0014586;Unigene0014729;Unigene0014859;Unigene0015516;Unigene0015679;Unigene00…
GO:0019752	58	0.168	Biological Process	carboxylic acid metabolic process	0.0123476	0.272482	Unigene0003895;Unigene0003996;Unigene0005616;Unigene0005840;Unigene0006969;Unigene0008375;Unigene0008695;Unigene0010633;Unigene0012524;Unigene0012953;Unigene0012964;Unigene0014175;Unigene0014201;Unigene0014350;Unigene0015679;Unigene0015680;Unigene0016466;Unigene0017161;Unigene0017576;Unigene0017945;Unigene0018303;Unigene0018727;Unigene0019173;Unigene0019322;Unigene0019398;Unigene0019909;Unigene00…
GO:0008015	24	0.202	Biological Process	blood circulation	0.012404	0.272482	Unigene0000615;Unigene0003813;Unigene0003863;Unigene0006822;Unigene0014779;Unigene0016501;Unigene0017217;Unigene0017945;Unigene0017955;Unigene0021675;Unigene0026975;Unigene0027948;Unigene0028559;Unigene0030600;Unigene0032579;Unigene0036025;Unigene0037534;Unigene0040305;Unigene0045129;Unigene0049801;Unigene0049916;Unigene0052047;Unigene0052048;Unigene0053693
GO:0006082	59	0.168	Biological Process	organic acid metabolic process	0.0124161	0.272482	Unigene0003895;Unigene0003996;Unigene0005616;Unigene0005840;Unigene0006969;Unigene0008375;Unigene0008695;Unigene0010633;Unigene0012524;Unigene0012953;Unigene0012964;Unigene0014175;Unigene0014201;Unigene0014350;Unigene0015679;Unigene0015680;Unigene0016466;Unigene0017161;Unigene0017576;Unigene0017945;Unigene0018303;Unigene0018727;Unigene0019173;Unigene0019322;Unigene0019398;Unigene0019909;Unigene00…
GO:0043436	59	0.168	Biological Process	oxoacid metabolic process	0.0124161	0.272482	Unigene0003895;Unigene0003996;Unigene0005616;Unigene0005840;Unigene0006969;Unigene0008375;Unigene0008695;Unigene0010633;Unigene0012524;Unigene0012953;Unigene0012964;Unigene0014175;Unigene0014201;Unigene0014350;Unigene0015679;Unigene0015680;Unigene0016466;Unigene0017161;Unigene0017576;Unigene0017945;Unigene0018303;Unigene0018727;Unigene0019173;Unigene0019322;Unigene0019398;Unigene0019909;Unigene00…
GO:0045765	11	0.262	Biological Process	regulation of angiogenesis	0.0126821	0.274363	Unigene0002617;Unigene0006011;Unigene0010060;Unigene0011561;Unigene0020256;Unigene0023383;Unigene0024113;Unigene0025969;Unigene0027669;Unigene0032579;Unigene0048256
GO:0031175	44	0.176	Biological Process	neuron projection development	0.012727	0.274363	Unigene0000799;Unigene0000874;Unigene0002281;Unigene0006451;Unigene0012206;Unigene0014213;Unigene0014389;Unigene0014729;Unigene0015516;Unigene0016109;Unigene0018140;Unigene0018612;Unigene0018926;Unigene0019008;Unigene0020193;Unigene0021266;Unigene0021278;Unigene0024113;Unigene0024202;Unigene0024484;Unigene0024671;Unigene0026684;Unigene0026827;Unigene0027159;Unigene0029445;Unigene0029803;Unigene00…
GO:0000139	12	0.207	Cellular Component	Golgi membrane	0.0422923	0.275957	Unigene0000389;Unigene0003833;Unigene0004742;Unigene0005142;Unigene0007869;Unigene0010925;Unigene0012433;Unigene0014735;Unigene0017509;Unigene0017510;Unigene0026622;Unigene0027356
GO:0015075	72	0.15	Molecular Function	ion transmembrane transporter activity	0.0291352	0.280488	Unigene0000663;Unigene0000898;Unigene0002758;Unigene0003425;Unigene0003570;Unigene0005723;Unigene0006262;Unigene0006278;Unigene0006294;Unigene0006496;Unigene0006767;Unigene0006801;Unigene0007858;Unigene0008140;Unigene0009295;Unigene0010229;Unigene0010373;Unigene0011154;Unigene0011229;Unigene0011230;Unigene0011715;Unigene0013362;Unigene0014227;Unigene0014242;Unigene0015421;Unigene0015703;Unigene00…
GO:0007423	41	0.177	Biological Process	sensory organ development	0.0137755	0.285658	Unigene0000267;Unigene0002234;Unigene0002281;Unigene0002747;Unigene0005127;Unigene0006030;Unigene0007099;Unigene0010617;Unigene0011477;Unigene0012607;Unigene0014585;Unigene0014586;Unigene0014859;Unigene0015931;Unigene0016820;Unigene0017736;Unigene0018929;Unigene0019242;Unigene0019467;Unigene0021266;Unigene0021280;Unigene0022044;Unigene0022800;Unigene0024202;Unigene0024915;Unigene0026033;Unigene00…
GO:0032103	6	0.353	Biological Process	positive regulation of response to external stimulus	0.0141979	0.285658	Unigene0000799;Unigene0001786;Unigene0006819;Unigene0035054;Unigene0035056;Unigene0035057
GO:0032989	82	0.159	Biological Process	cellular component morphogenesis	0.0142047	0.285658	Unigene0000615;Unigene0000799;Unigene0000874;Unigene0002035;Unigene0002281;Unigene0003733;Unigene0005180;Unigene0006819;Unigene0008683;Unigene0010196;Unigene0010602;Unigene0011849;Unigene0012206;Unigene0013633;Unigene0014213;Unigene0014389;Unigene0014463;Unigene0014729;Unigene0014779;Unigene0015516;Unigene0015596;Unigene0016109;Unigene0016820;Unigene0017427;Unigene0017454;Unigene0018140;Unigene00…
GO:0061564	25	0.197	Biological Process	axon development	0.0146433	0.285658	Unigene0000799;Unigene0000874;Unigene0002281;Unigene0014213;Unigene0014389;Unigene0015516;Unigene0016109;Unigene0018140;Unigene0019008;Unigene0020193;Unigene0021266;Unigene0024484;Unigene0024671;Unigene0026684;Unigene0029445;Unigene0030827;Unigene0031725;Unigene0031905;Unigene0032253;Unigene0032579;Unigene0032979;Unigene0035054;Unigene0035056;Unigene0035057;Unigene0035679
GO:0045926	7	0.318	Biological Process	negative regulation of growth	0.0151527	0.285658	Unigene0020193;Unigene0031905;Unigene0032979;Unigene0035054;Unigene0035056;Unigene0035057;Unigene0039172
GO:0048645	7	0.318	Biological Process	organ formation	0.0151527	0.285658	Unigene0002035;Unigene0024766;Unigene0024891;Unigene0027288;Unigene0032579;Unigene0032979;Unigene0052433
GO:0043583	11	0.256	Biological Process	ear development	0.0151556	0.285658	Unigene0000267;Unigene0005127;Unigene0006030;Unigene0014859;Unigene0015931;Unigene0018929;Unigene0022800;Unigene0024202;Unigene0038895;Unigene0039088;Unigene0051697
GO:0048705	15	0.227	Biological Process	skeletal system morphogenesis	0.0154347	0.285658	Unigene0000874;Unigene0002281;Unigene0003672;Unigene0005127;Unigene0014859;Unigene0017427;Unigene0018885;Unigene0020444;Unigene0021266;Unigene0022944;Unigene0024671;Unigene0040519;Unigene0044163;Unigene0045126;Unigene0049983
GO:0048589	30	0.188	Biological Process	developmental growth	0.0157525	0.285658	Unigene0000663;Unigene0000799;Unigene0000874;Unigene0006496;Unigene0011512;Unigene0014677;Unigene0014859;Unigene0017427;Unigene0019718;Unigene0020193;Unigene0021586;Unigene0021907;Unigene0021932;Unigene0023641;Unigene0024254;Unigene0024671;Unigene0027221;Unigene0030647;Unigene0030656;Unigene0030827;Unigene0031046;Unigene0031201;Unigene0031725;Unigene0032789;Unigene0033426;Unigene0035054;Unigene00…
GO:0002437	2	1	Biological Process	inflammatory response to antigenic stimulus	0.0158308	0.285658	Unigene0046412;Unigene0050292
GO:0002861	2	1	Biological Process	regulation of inflammatory response to antigenic stimulus	0.0158308	0.285658	Unigene0046412;Unigene0050292
GO:0003211	2	1	Biological Process	cardiac ventricle formation	0.0158308	0.285658	Unigene0002035;Unigene0052433
GO:0003230	2	1	Biological Process	cardiac atrium development	0.0158308	0.285658	Unigene0002035;Unigene0030600
GO:0003402	2	1	Biological Process	planar cell polarity pathway involved in axis elongation	0.0158308	0.285658	Unigene0023641;Unigene0024254
GO:0007193	2	1	Biological Process	adenylate cyclase-inhibiting G-protein coupled receptor signaling pathway	0.0158308	0.285658	Unigene0002758;Unigene0016501
GO:0009224	2	1	Biological Process	CMP biosynthetic process	0.0158308	0.285658	Unigene0013224;Unigene0014747
GO:0032963	2	1	Biological Process	collagen metabolic process	0.0158308	0.285658	Unigene0032118;Unigene0032119
GO:0042472	2	1	Biological Process	inner ear morphogenesis	0.0158308	0.285658	Unigene0000267;Unigene0018929
GO:0046035	2	1	Biological Process	CMP metabolic process	0.0158308	0.285658	Unigene0013224;Unigene0014747
GO:0046532	2	1	Biological Process	regulation of photoreceptor cell differentiation	0.0158308	0.285658	Unigene0014859;Unigene0019467
GO:0090288	2	1	Biological Process	negative regulation of cellular response to growth factor stimulus	0.0158308	0.285658	Unigene0000937;Unigene0032472
GO:1901532	2	1	Biological Process	regulation of hematopoietic progenitor cell differentiation	0.0158308	0.285658	Unigene0027609;Unigene0030611
GO:0007166	141	0.149	Biological Process	cell surface receptor signaling pathway	0.0161595	0.28634	Unigene0000087;Unigene0000094;Unigene0000615;Unigene0000799;Unigene0000937;Unigene0001108;Unigene0001786;Unigene0002130;Unigene0002234;Unigene0002275;Unigene0002281;Unigene0002415;Unigene0002747;Unigene0003558;Unigene0003616;Unigene0003672;Unigene0003813;Unigene0004127;Unigene0004703;Unigene0005127;Unigene0005142;Unigene0005214;Unigene0005950;Unigene0006685;Unigene0006819;Unigene0006917;Unigene00…
GO:0007154	302	0.14	Biological Process	cell communication	0.0163247	0.28634	Unigene0000087;Unigene0000094;Unigene0000285;Unigene0000615;Unigene0000799;Unigene0000937;Unigene0000960;Unigene0000967;Unigene0001108;Unigene0001786;Unigene0001940;Unigene0002035;Unigene0002130;Unigene0002234;Unigene0002275;Unigene0002281;Unigene0002415;Unigene0002550;Unigene0002747;Unigene0002758;Unigene0003109;Unigene0003470;Unigene0003558;Unigene0003583;Unigene0003616;Unigene0003672;Unigene00…
GO:0014075	3	0.6	Biological Process	response to amine	0.0163388	0.28634	Unigene0014389;Unigene0017217;Unigene0044146
GO:0050807	3	0.6	Biological Process	regulation of synapse organization	0.0163388	0.28634	Unigene0035054;Unigene0035056;Unigene0035057
GO:0015020	7	0.269	Molecular Function	glucuronosyltransferase activity	0.0303515	0.287328	Unigene0000511;Unigene0008357;Unigene0023622;Unigene0029279;Unigene0033873;Unigene0034430;Unigene0050611
GO:0006213	5	0.385	Biological Process	pyrimidine nucleoside metabolic process	0.0168855	0.291725	Unigene0013224;Unigene0014676;Unigene0014747;Unigene0030865;Unigene0041556
GO:0046131	5	0.385	Biological Process	pyrimidine ribonucleoside metabolic process	0.0168855	0.291725	Unigene0013224;Unigene0014676;Unigene0014747;Unigene0030865;Unigene0041556
GO:0060429	60	0.164	Biological Process	epithelium development	0.0172999	0.296778	Unigene0000615;Unigene0002035;Unigene0002966;Unigene0004047;Unigene0006451;Unigene0007099;Unigene0013881;Unigene0014005;Unigene0014677;Unigene0014779;Unigene0014859;Unigene0017044;Unigene0017427;Unigene0017454;Unigene0017717;Unigene0018926;Unigene0018929;Unigene0020194;Unigene0020393;Unigene0021266;Unigene0022203;Unigene0023641;Unigene0024200;Unigene0024202;Unigene0024254;Unigene0024766;Unigene00…
GO:0006936	18	0.212	Biological Process	muscle contraction	0.0174544	0.297336	Unigene0003813;Unigene0005933;Unigene0015730;Unigene0016501;Unigene0017217;Unigene0023071;Unigene0025409;Unigene0026975;Unigene0030600;Unigene0032167;Unigene0036025;Unigene0036284;Unigene0036901;Unigene0040305;Unigene0049801;Unigene0049916;Unigene0052047;Unigene0052048
GO:0022891	77	0.148	Molecular Function	substrate-specific transmembrane transporter activity	0.0321535	0.299397	Unigene0000220;Unigene0000663;Unigene0000898;Unigene0001936;Unigene0002758;Unigene0003425;Unigene0003570;Unigene0005723;Unigene0006262;Unigene0006278;Unigene0006294;Unigene0006496;Unigene0006767;Unigene0006801;Unigene0007858;Unigene0008140;Unigene0009295;Unigene0010229;Unigene0010373;Unigene0011062;Unigene0011154;Unigene0011229;Unigene0011230;Unigene0011252;Unigene0011715;Unigene0013362;Unigene00…
GO:0021675	9	0.273	Biological Process	nerve development	0.0178363	0.301731	Unigene0002035;Unigene0018140;Unigene0019467;Unigene0026684;Unigene0032789;Unigene0035054;Unigene0035056;Unigene0035057;Unigene0039152
GO:0033931	6	0.286	Molecular Function	endogalactosaminidase activity	0.0333214	0.301736	Unigene0000511;Unigene0008357;Unigene0025266;Unigene0029279;Unigene0033873;Unigene0050611
GO:0005227	4	0.364	Molecular Function	calcium activated cation channel activity	0.0345297	0.301736	Unigene0017414;Unigene0026309;Unigene0038891;Unigene0052232
GO:0019206	4	0.364	Molecular Function	nucleoside kinase activity	0.0345297	0.301736	Unigene0008919;Unigene0013224;Unigene0014747;Unigene0023202
GO:0022839	4	0.364	Molecular Function	ion gated channel activity	0.0345297	0.301736	Unigene0017414;Unigene0026309;Unigene0038891;Unigene0052232
GO:0006643	11	0.25	Biological Process	membrane lipid metabolic process	0.0179744	0.30197	Unigene0003833;Unigene0010925;Unigene0012433;Unigene0013393;Unigene0018073;Unigene0023104;Unigene0023364;Unigene0036872;Unigene0039200;Unigene0041194;Unigene0042669
GO:0038023	77	0.147	Molecular Function	signaling receptor activity	0.036072	0.307798	Unigene0000799;Unigene0000967;Unigene0001786;Unigene0002275;Unigene0002281;Unigene0002415;Unigene0002758;Unigene0003813;Unigene0003863;Unigene0006011;Unigene0007097;Unigene0007587;Unigene0010467;Unigene0011153;Unigene0011282;Unigene0012132;Unigene0013577;Unigene0014938;Unigene0015071;Unigene0016040;Unigene0016212;Unigene0016500;Unigene0016501;Unigene0016542;Unigene0017125;Unigene0017564;Unigene00…
GO:0004879	7	0.259	Molecular Function	RNA polymerase II transcription factor activity, ligand-activated sequence-specific DNA binding	0.036849	0.307798	Unigene0000967;Unigene0011153;Unigene0017653;Unigene0017654;Unigene0020975;Unigene0023078;Unigene0044859
GO:0098531	7	0.259	Molecular Function	transcription factor activity, direct ligand regulated sequence-specific DNA binding	0.036849	0.307798	Unigene0000967;Unigene0011153;Unigene0017653;Unigene0017654;Unigene0020975;Unigene0023078;Unigene0044859
GO:0008376	2	0.667	Molecular Function	acetylgalactosaminyltransferase activity	0.040058	0.308605	Unigene0004742;Unigene0033873
GO:0016215	2	0.667	Molecular Function	acyl-CoA desaturase activity	0.040058	0.308605	Unigene0014201;Unigene0042309
GO:0016717	2	0.667	Molecular Function	oxidoreductase activity, acting on paired donors, with oxidation of a pair of donors resulting in the reduction of molecular oxygen to two molecules of water	0.040058	0.308605	Unigene0014201;Unigene0042309
GO:0016864	2	0.667	Molecular Function	intramolecular oxidoreductase activity, transposing S-S bonds	0.040058	0.308605	Unigene0025700;Unigene0026660
GO:0035256	2	0.667	Molecular Function	G-protein coupled glutamate receptor binding	0.040058	0.308605	Unigene0015730;Unigene0017217
GO:0004888	65	0.149	Molecular Function	transmembrane signaling receptor activity	0.0411137	0.308605	Unigene0000799;Unigene0001786;Unigene0002275;Unigene0002281;Unigene0002415;Unigene0002758;Unigene0003813;Unigene0003863;Unigene0006011;Unigene0007097;Unigene0007587;Unigene0010467;Unigene0011282;Unigene0012132;Unigene0013577;Unigene0014938;Unigene0016040;Unigene0016500;Unigene0016501;Unigene0017125;Unigene0017564;Unigene0017699;Unigene0019252;Unigene0019253;Unigene0019893;Unigene0020193;Unigene00…
GO:0008417	6	0.273	Molecular Function	fucosyltransferase activity	0.0412922	0.308605	Unigene0000511;Unigene0008357;Unigene0025266;Unigene0029279;Unigene0033873;Unigene0050611
GO:0019112	6	0.273	Molecular Function	phenanthrol glycosyltransferase activity	0.0412922	0.308605	Unigene0000511;Unigene0008357;Unigene0025266;Unigene0029279;Unigene0033873;Unigene0050611
GO:0002687	4	0.444	Biological Process	positive regulation of leukocyte migration	0.0186533	0.309112	Unigene0001786;Unigene0006819;Unigene0047837;Unigene0052142
GO:0019748	4	0.444	Biological Process	secondary metabolic process	0.0186533	0.309112	Unigene0005840;Unigene0015679;Unigene0015680;Unigene0048117
GO:0050664	3	0.429	Molecular Function	oxidoreductase activity, acting on NAD(P)H, oxygen as acceptor	0.0420687	0.310325	Unigene0028173;Unigene0032215;Unigene0050580
GO:0010469	7	0.304	Biological Process	regulation of receptor activity	0.0194719	0.310937	Unigene0005840;Unigene0015679;Unigene0015680;Unigene0016501;Unigene0016820;Unigene0017217;Unigene0048117
GO:0031214	7	0.304	Biological Process	biomineral tissue development	0.0194719	0.310937	Unigene0002281;Unigene0002522;Unigene0006883;Unigene0006917;Unigene0015681;Unigene0032472;Unigene0044163
GO:0072527	7	0.304	Biological Process	pyrimidine-containing compound metabolic process	0.0194719	0.310937	Unigene0013224;Unigene0014676;Unigene0014747;Unigene0016345;Unigene0030865;Unigene0037080;Unigene0041556
GO:0030509	13	0.232	Biological Process	BMP signaling pathway	0.0196037	0.310937	Unigene0000615;Unigene0000937;Unigene0002234;Unigene0003616;Unigene0014005;Unigene0014347;Unigene0017717;Unigene0024200;Unigene0027209;Unigene0035679;Unigene0040519;Unigene0044409;Unigene0047876
GO:0071772	13	0.232	Biological Process	response to BMP	0.0196037	0.310937	Unigene0000615;Unigene0000937;Unigene0002234;Unigene0003616;Unigene0014005;Unigene0014347;Unigene0017717;Unigene0024200;Unigene0027209;Unigene0035679;Unigene0040519;Unigene0044409;Unigene0047876
GO:0071773	13	0.232	Biological Process	cellular response to BMP stimulus	0.0196037	0.310937	Unigene0000615;Unigene0000937;Unigene0002234;Unigene0003616;Unigene0014005;Unigene0014347;Unigene0017717;Unigene0024200;Unigene0027209;Unigene0035679;Unigene0040519;Unigene0044409;Unigene0047876
GO:0045595	49	0.168	Biological Process	regulation of cell differentiation	0.0196569	0.310937	Unigene0000615;Unigene0000874;Unigene0002035;Unigene0002281;Unigene0006819;Unigene0007099;Unigene0008230;Unigene0010602;Unigene0011849;Unigene0013724;Unigene0014005;Unigene0014859;Unigene0015931;Unigene0017427;Unigene0018140;Unigene0018282;Unigene0019467;Unigene0020111;Unigene0020193;Unigene0020444;Unigene0020852;Unigene0022342;Unigene0023409;Unigene0026684;Unigene0027221;Unigene0027609;Unigene00…
GO:0004520	7	0.25	Molecular Function	endodeoxyribonuclease activity	0.0441988	0.321858	Unigene0002513;Unigene0004249;Unigene0012954;Unigene0016914;Unigene0021316;Unigene0026124;Unigene0044720
GO:1901342	11	0.244	Biological Process	regulation of vasculature development	0.0211649	0.33263	Unigene0002617;Unigene0006011;Unigene0010060;Unigene0011561;Unigene0020256;Unigene0023383;Unigene0024113;Unigene0025969;Unigene0027669;Unigene0032579;Unigene0048256
GO:0000149	4	0.333	Molecular Function	SNARE binding	0.0469755	0.337748	Unigene0005840;Unigene0015679;Unigene0015680;Unigene0043416
GO:0051960	18	0.207	Biological Process	regulation of nervous system development	0.021857	0.341305	Unigene0000874;Unigene0003494;Unigene0007099;Unigene0014859;Unigene0019467;Unigene0020193;Unigene0023409;Unigene0026684;Unigene0029803;Unigene0035054;Unigene0035056;Unigene0035057;Unigene0039088;Unigene0050075;Unigene0052297;Unigene0053639;Unigene0053640;Unigene0053641
GO:0012505	49	0.152	Cellular Component	endomembrane system	0.05409	0.344329	Unigene0000285;Unigene0000389;Unigene0001675;Unigene0002796;Unigene0003833;Unigene0004259;Unigene0004742;Unigene0005142;Unigene0005840;Unigene0005950;Unigene0006969;Unigene0007461;Unigene0007869;Unigene0007993;Unigene0008530;Unigene0008770;Unigene0010925;Unigene0012433;Unigene0014735;Unigene0015679;Unigene0015680;Unigene0017509;Unigene0017510;Unigene0018251;Unigene0020033;Unigene0020193;Unigene00…
GO:0031252	11	0.204	Cellular Component	cell leading edge	0.0557279	0.346309	Unigene0000615;Unigene0005840;Unigene0015679;Unigene0015680;Unigene0018926;Unigene0019395;Unigene0024202;Unigene0026458;Unigene0032704;Unigene0048093;Unigene0048117
GO:0003012	23	0.193	Biological Process	muscle system process	0.0228462	0.348822	Unigene0000371;Unigene0003813;Unigene0005933;Unigene0013777;Unigene0015730;Unigene0016501;Unigene0016820;Unigene0017217;Unigene0023071;Unigene0025409;Unigene0026975;Unigene0028457;Unigene0028559;Unigene0030600;Unigene0032167;Unigene0036025;Unigene0036284;Unigene0036901;Unigene0040305;Unigene0049801;Unigene0049916;Unigene0052047;Unigene0052048
GO:0048880	10	0.25	Biological Process	sensory system development	0.0235141	0.348822	Unigene0000799;Unigene0011477;Unigene0015931;Unigene0019467;Unigene0020975;Unigene0024484;Unigene0032789;Unigene0038895;Unigene0039581;Unigene0050107
GO:0030278	5	0.357	Biological Process	regulation of ossification	0.0235975	0.348822	Unigene0006819;Unigene0011849;Unigene0020343;Unigene0043112;Unigene0052063
GO:0072358	58	0.162	Biological Process	cardiovascular system development	0.0236168	0.348822	Unigene0000615;Unigene0000799;Unigene0000937;Unigene0002035;Unigene0002617;Unigene0006011;Unigene0008946;Unigene0010060;Unigene0011561;Unigene0011849;Unigene0013168;Unigene0013831;Unigene0014859;Unigene0015134;Unigene0015614;Unigene0017125;Unigene0017284;Unigene0017427;Unigene0017717;Unigene0018282;Unigene0019171;Unigene0020194;Unigene0020256;Unigene0022203;Unigene0023129;Unigene0023383;Unigene00…
GO:0072359	58	0.162	Biological Process	circulatory system development	0.0236168	0.348822	Unigene0000615;Unigene0000799;Unigene0000937;Unigene0002035;Unigene0002617;Unigene0006011;Unigene0008946;Unigene0010060;Unigene0011561;Unigene0011849;Unigene0013168;Unigene0013831;Unigene0014859;Unigene0015134;Unigene0015614;Unigene0017125;Unigene0017284;Unigene0017427;Unigene0017717;Unigene0018282;Unigene0019171;Unigene0020194;Unigene0020256;Unigene0022203;Unigene0023129;Unigene0023383;Unigene00…
GO:0048568	39	0.173	Biological Process	embryonic organ development	0.0243364	0.348822	Unigene0000267;Unigene0000874;Unigene0002035;Unigene0002130;Unigene0002522;Unigene0003109;Unigene0003672;Unigene0005127;Unigene0006685;Unigene0006883;Unigene0008946;Unigene0010617;Unigene0011512;Unigene0014424;Unigene0014426;Unigene0014859;Unigene0015340;Unigene0017717;Unigene0018929;Unigene0020444;Unigene0021266;Unigene0022203;Unigene0022944;Unigene0023559;Unigene0024671;Unigene0024766;Unigene00…
GO:0001525	18	0.205	Biological Process	angiogenesis	0.0243536	0.348822	Unigene0000799;Unigene0002617;Unigene0006011;Unigene0010060;Unigene0011561;Unigene0013831;Unigene0015134;Unigene0017284;Unigene0019171;Unigene0020256;Unigene0023383;Unigene0024113;Unigene0025969;Unigene0026458;Unigene0027669;Unigene0032579;Unigene0038170;Unigene0048256
GO:0000725	7	0.292	Biological Process	recombinational repair	0.024582	0.348822	Unigene0003021;Unigene0006018;Unigene0006177;Unigene0011097;Unigene0021540;Unigene0023487;Unigene0037349
GO:0050808	7	0.292	Biological Process	synapse organization	0.024582	0.348822	Unigene0014758;Unigene0035054;Unigene0035056;Unigene0035057;Unigene0044146;Unigene0044399;Unigene0049218
GO:0090257	11	0.239	Biological Process	regulation of muscle system process	0.0247525	0.348822	Unigene0000371;Unigene0013777;Unigene0016501;Unigene0017217;Unigene0023071;Unigene0026975;Unigene0028457;Unigene0032167;Unigene0036025;Unigene0036901;Unigene0040305
GO:0001508	6	0.316	Biological Process	action potential	0.024983	0.348822	Unigene0004703;Unigene0028559;Unigene0030600;Unigene0033534;Unigene0036025;Unigene0040305
GO:0009069	6	0.316	Biological Process	serine family amino acid metabolic process	0.024983	0.348822	Unigene0012964;Unigene0020749;Unigene0022203;Unigene0023450;Unigene0025618;Unigene0036803
GO:0060973	6	0.316	Biological Process	cell migration involved in heart development	0.024983	0.348822	Unigene0011849;Unigene0024891;Unigene0027288;Unigene0032579;Unigene0032979;Unigene0036025
GO:0061448	6	0.316	Biological Process	connective tissue development	0.024983	0.348822	Unigene0000615;Unigene0011849;Unigene0026998;Unigene0038170;Unigene0045126;Unigene0052344
GO:0022603	37	0.174	Biological Process	regulation of anatomical structure morphogenesis	0.0252801	0.348822	Unigene0000874;Unigene0002035;Unigene0002617;Unigene0005180;Unigene0006011;Unigene0006819;Unigene0007099;Unigene0010060;Unigene0011561;Unigene0011849;Unigene0013633;Unigene0014213;Unigene0017427;Unigene0018140;Unigene0018926;Unigene0019395;Unigene0020193;Unigene0020256;Unigene0023383;Unigene0023641;Unigene0024113;Unigene0024254;Unigene0025969;Unigene0027669;Unigene0029882;Unigene0031725;Unigene00…
GO:0001944	34	0.176	Biological Process	vasculature development	0.0257469	0.348822	Unigene0000615;Unigene0000799;Unigene0002035;Unigene0002617;Unigene0006011;Unigene0008946;Unigene0010060;Unigene0011561;Unigene0013168;Unigene0013831;Unigene0015134;Unigene0015614;Unigene0017125;Unigene0017284;Unigene0017427;Unigene0017717;Unigene0018282;Unigene0019171;Unigene0020194;Unigene0020256;Unigene0023383;Unigene0024113;Unigene0025969;Unigene0026322;Unigene0026458;Unigene0027669;Unigene00…
GO:0098609	34	0.176	Biological Process	cell-cell adhesion	0.0257469	0.348822	Unigene0000077;Unigene0000926;Unigene0007733;Unigene0011346;Unigene0011995;Unigene0014356;Unigene0014859;Unigene0015897;Unigene0018926;Unigene0019467;Unigene0020852;Unigene0022520;Unigene0022521;Unigene0023391;Unigene0023559;Unigene0024781;Unigene0024970;Unigene0026458;Unigene0027221;Unigene0027291;Unigene0028819;Unigene0029445;Unigene0030647;Unigene0031619;Unigene0031620;Unigene0032929;Unigene00…
GO:0006073	9	0.257	Biological Process	cellular glucan metabolic process	0.0259575	0.348822	Unigene0001617;Unigene0007630;Unigene0016918;Unigene0017217;Unigene0017653;Unigene0022722;Unigene0031402;Unigene0033302;Unigene0033472
GO:0044042	9	0.257	Biological Process	glucan metabolic process	0.0259575	0.348822	Unigene0001617;Unigene0007630;Unigene0016918;Unigene0017217;Unigene0017653;Unigene0022722;Unigene0031402;Unigene0033302;Unigene0033472
GO:0006812	76	0.156	Biological Process	cation transport	0.0261613	0.348822	Unigene0000663;Unigene0000898;Unigene0000967;Unigene0001002;Unigene0002366;Unigene0002758;Unigene0003211;Unigene0003570;Unigene0004703;Unigene0004881;Unigene0005723;Unigene0006262;Unigene0006278;Unigene0006294;Unigene0006496;Unigene0006767;Unigene0006801;Unigene0006819;Unigene0007858;Unigene0008140;Unigene0008552;Unigene0011153;Unigene0011154;Unigene0011229;Unigene0011230;Unigene0011715;Unigene00…
GO:0044723	33	0.176	Biological Process	single-organism carbohydrate metabolic process	0.0270831	0.348822	Unigene0000285;Unigene0001617;Unigene0003733;Unigene0004106;Unigene0006909;Unigene0007174;Unigene0007630;Unigene0010925;Unigene0013073;Unigene0015997;Unigene0016466;Unigene0017217;Unigene0017576;Unigene0017653;Unigene0018002;Unigene0018727;Unigene0019322;Unigene0020042;Unigene0020712;Unigene0021052;Unigene0022944;Unigene0024171;Unigene0024661;Unigene0026111;Unigene0028618;Unigene0030939;Unigene00…
GO:0045597	23	0.19	Biological Process	positive regulation of cell differentiation	0.0273326	0.348822	Unigene0000615;Unigene0002281;Unigene0008230;Unigene0010602;Unigene0011849;Unigene0013724;Unigene0015931;Unigene0018282;Unigene0020111;Unigene0022342;Unigene0027221;Unigene0028457;Unigene0032472;Unigene0039088;Unigene0040731;Unigene0050055;Unigene0050075;Unigene0050108;Unigene0053286;Unigene0053508;Unigene0053639;Unigene0053640;Unigene0053641
GO:0006950	110	0.15	Biological Process	response to stress	0.0274632	0.348822	Unigene0000615;Unigene0000663;Unigene0000799;Unigene0000987;Unigene0001391;Unigene0002281;Unigene0002758;Unigene0003021;Unigene0004703;Unigene0004929;Unigene0005208;Unigene0006018;Unigene0006177;Unigene0006262;Unigene0006451;Unigene0006490;Unigene0006496;Unigene0006819;Unigene0006822;Unigene0006909;Unigene0006964;Unigene0007845;Unigene0008041;Unigene0009711;Unigene0010399;Unigene0011097;Unigene00…
GO:0009719	48	0.166	Biological Process	response to endogenous stimulus	0.0275032	0.348822	Unigene0000615;Unigene0000937;Unigene0000967;Unigene0002234;Unigene0003616;Unigene0003863;Unigene0005840;Unigene0006451;Unigene0006490;Unigene0008230;Unigene0010633;Unigene0011849;Unigene0013923;Unigene0014005;Unigene0014347;Unigene0014389;Unigene0014659;Unigene0014774;Unigene0015071;Unigene0015679;Unigene0015680;Unigene0016501;Unigene0016542;Unigene0017217;Unigene0017284;Unigene0017427;Unigene00…
GO:0034220	39	0.171	Biological Process	ion transmembrane transport	0.027623	0.348822	Unigene0000663;Unigene0000898;Unigene0004703;Unigene0006278;Unigene0006496;Unigene0006819;Unigene0008552;Unigene0009295;Unigene0011715;Unigene0013410;Unigene0015421;Unigene0015703;Unigene0015730;Unigene0016820;Unigene0017217;Unigene0017414;Unigene0021696;Unigene0022724;Unigene0022918;Unigene0024811;Unigene0025310;Unigene0026309;Unigene0027148;Unigene0027356;Unigene0029417;Unigene0030303;Unigene00…
GO:0007167	51	0.164	Biological Process	enzyme linked receptor protein signaling pathway	0.0276387	0.348822	Unigene0000094;Unigene0000615;Unigene0000937;Unigene0002130;Unigene0002234;Unigene0002281;Unigene0003616;Unigene0004703;Unigene0005214;Unigene0005950;Unigene0006685;Unigene0006917;Unigene0011605;Unigene0013577;Unigene0014005;Unigene0014347;Unigene0014677;Unigene0014938;Unigene0015931;Unigene0016383;Unigene0016501;Unigene0017125;Unigene0017217;Unigene0017284;Unigene0017717;Unigene0018140;Unigene00…
GO:0006221	4	0.4	Biological Process	pyrimidine nucleotide biosynthetic process	0.028041	0.348822	Unigene0013224;Unigene0014676;Unigene0014747;Unigene0030865
GO:0009218	4	0.4	Biological Process	pyrimidine ribonucleotide metabolic process	0.028041	0.348822	Unigene0013224;Unigene0014676;Unigene0014747;Unigene0030865
GO:0009220	4	0.4	Biological Process	pyrimidine ribonucleotide biosynthetic process	0.028041	0.348822	Unigene0013224;Unigene0014676;Unigene0014747;Unigene0030865
GO:0046132	4	0.4	Biological Process	pyrimidine ribonucleoside biosynthetic process	0.028041	0.348822	Unigene0013224;Unigene0014676;Unigene0014747;Unigene0030865
GO:0046134	4	0.4	Biological Process	pyrimidine nucleoside biosynthetic process	0.028041	0.348822	Unigene0013224;Unigene0014676;Unigene0014747;Unigene0030865
GO:0001503	16	0.208	Biological Process	ossification	0.028431	0.348822	Unigene0002234;Unigene0002281;Unigene0005127;Unigene0006451;Unigene0006819;Unigene0011849;Unigene0014356;Unigene0017838;Unigene0020343;Unigene0032472;Unigene0033426;Unigene0039088;Unigene0040519;Unigene0043112;Unigene0052063;Unigene0052433
GO:0030178	12	0.226	Biological Process	negative regulation of Wnt signaling pathway	0.0293026	0.348822	Unigene0001108;Unigene0004127;Unigene0011849;Unigene0014005;Unigene0018885;Unigene0023641;Unigene0024200;Unigene0024254;Unigene0029910;Unigene0030285;Unigene0039088;Unigene0040269
GO:0042063	12	0.226	Biological Process	gliogenesis	0.0293026	0.348822	Unigene0000615;Unigene0007099;Unigene0015931;Unigene0029803;Unigene0032789;Unigene0033721;Unigene0050075;Unigene0051697;Unigene0053290;Unigene0053639;Unigene0053640;Unigene0053641
GO:0003146	3	0.5	Biological Process	heart jogging	0.0296413	0.348822	Unigene0017717;Unigene0027209;Unigene0035679
GO:0003303	3	0.5	Biological Process	BMP signaling pathway involved in heart jogging	0.0296413	0.348822	Unigene0017717;Unigene0027209;Unigene0035679
GO:0006829	3	0.5	Biological Process	zinc II ion transport	0.0296413	0.348822	Unigene0006801;Unigene0016893;Unigene0031600
GO:0014060	3	0.5	Biological Process	regulation of epinephrine secretion	0.0296413	0.348822	Unigene0003863;Unigene0016500;Unigene0016501
GO:0015696	3	0.5	Biological Process	ammonium transport	0.0296413	0.348822	Unigene0020391;Unigene0050292;Unigene0050380
GO:0015837	3	0.5	Biological Process	amine transport	0.0296413	0.348822	Unigene0003863;Unigene0016500;Unigene0016501
GO:0048241	3	0.5	Biological Process	epinephrine transport	0.0296413	0.348822	Unigene0003863;Unigene0016500;Unigene0016501
GO:0048242	3	0.5	Biological Process	epinephrine secretion	0.0296413	0.348822	Unigene0003863;Unigene0016500;Unigene0016501
GO:0050432	3	0.5	Biological Process	catecholamine secretion	0.0296413	0.348822	Unigene0003863;Unigene0016500;Unigene0016501
GO:0050433	3	0.5	Biological Process	regulation of catecholamine secretion	0.0296413	0.348822	Unigene0003863;Unigene0016500;Unigene0016501
GO:0051937	3	0.5	Biological Process	catecholamine transport	0.0296413	0.348822	Unigene0003863;Unigene0016500;Unigene0016501
GO:0051952	3	0.5	Biological Process	regulation of amine transport	0.0296413	0.348822	Unigene0003863;Unigene0016500;Unigene0016501
GO:0061312	3	0.5	Biological Process	BMP signaling pathway involved in heart development	0.0296413	0.348822	Unigene0017717;Unigene0027209;Unigene0035679
GO:0061323	3	0.5	Biological Process	cell proliferation involved in heart morphogenesis	0.0296413	0.348822	Unigene0002035;Unigene0032031;Unigene0052433
GO:0061371	3	0.5	Biological Process	determination of heart left/right asymmetry	0.0296413	0.348822	Unigene0017717;Unigene0027209;Unigene0035679
GO:2000136	3	0.5	Biological Process	regulation of cell proliferation involved in heart morphogenesis	0.0296413	0.348822	Unigene0002035;Unigene0032031;Unigene0052433
GO:2000826	3	0.5	Biological Process	regulation of heart morphogenesis	0.0296413	0.348822	Unigene0002035;Unigene0032031;Unigene0052433
GO:0000009	6	0.261	Molecular Function	alpha-1,6-mannosyltransferase activity	0.050367	0.348884	Unigene0000511;Unigene0008357;Unigene0025266;Unigene0029279;Unigene0033873;Unigene0050611
GO:0005230	6	0.261	Molecular Function	extracellular ligand-gated ion channel activity	0.050367	0.348884	Unigene0011229;Unigene0011230;Unigene0017821;Unigene0030827;Unigene0032257;Unigene0050286
GO:0008237	6	0.261	Molecular Function	metallopeptidase activity	0.050367	0.348884	Unigene0022451;Unigene0023139;Unigene0025150;Unigene0032668;Unigene0048434;Unigene0049976
GO:0098590	18	0.178	Cellular Component	plasma membrane region	0.0581602	0.353019	Unigene0002758;Unigene0011229;Unigene0011230;Unigene0014859;Unigene0015730;Unigene0017821;Unigene0018926;Unigene0020042;Unigene0027356;Unigene0028618;Unigene0028819;Unigene0030600;Unigene0030827;Unigene0032257;Unigene0033398;Unigene0044399;Unigene0048997;Unigene0052297
GO:0015103	9	0.22	Molecular Function	inorganic anion transmembrane transporter activity	0.0518415	0.354771	Unigene0003425;Unigene0009295;Unigene0010373;Unigene0014227;Unigene0020343;Unigene0024811;Unigene0027148;Unigene0029417;Unigene0033893
GO:0006006	7	0.28	Biological Process	glucose metabolic process	0.0305403	0.355991	Unigene0016466;Unigene0017576;Unigene0017653;Unigene0018727;Unigene0021052;Unigene0026111;Unigene0051514
GO:0048584	32	0.176	Biological Process	positive regulation of response to stimulus	0.0305428	0.355991	Unigene0000615;Unigene0000799;Unigene0001786;Unigene0006819;Unigene0007099;Unigene0008230;Unigene0008381;Unigene0013495;Unigene0014583;Unigene0015931;Unigene0016501;Unigene0017217;Unigene0017427;Unigene0017778;Unigene0018885;Unigene0019696;Unigene0020444;Unigene0025439;Unigene0027597;Unigene0028614;Unigene0030218;Unigene0035054;Unigene0035056;Unigene0035057;Unigene0040269;Unigene0040601;Unigene00…
GO:0022836	15	0.188	Molecular Function	gated channel activity	0.0532991	0.360403	Unigene0011229;Unigene0011230;Unigene0015703;Unigene0017414;Unigene0017821;Unigene0026309;Unigene0030827;Unigene0032257;Unigene0036284;Unigene0036291;Unigene0038891;Unigene0048455;Unigene0050286;Unigene0052128;Unigene0052232
GO:0019199	13	0.194	Molecular Function	transmembrane receptor protein kinase activity	0.0546237	0.365015	Unigene0002281;Unigene0013577;Unigene0014938;Unigene0017125;Unigene0019252;Unigene0019253;Unigene0020193;Unigene0020194;Unigene0026959;Unigene0029882;Unigene0031725;Unigene0032094;Unigene0045126
GO:0006220	5	0.333	Biological Process	pyrimidine nucleotide metabolic process	0.0318142	0.365563	Unigene0013224;Unigene0014676;Unigene0014747;Unigene0030865;Unigene0037080
GO:0006942	5	0.333	Biological Process	regulation of striated muscle contraction	0.0318142	0.365563	Unigene0017217;Unigene0026975;Unigene0032167;Unigene0036025;Unigene0040305
GO:1901136	5	0.333	Biological Process	carbohydrate derivative catabolic process	0.0318142	0.365563	Unigene0001391;Unigene0004082;Unigene0024245;Unigene0034752;Unigene0041556
GO:0009612	6	0.3	Biological Process	response to mechanical stimulus	0.0319928	0.365889	Unigene0021717;Unigene0026309;Unigene0036025;Unigene0037349;Unigene0039088;Unigene0040305
GO:0032432	3	0.375	Cellular Component	actin filament bundle	0.0620113	0.36784	Unigene0003733;Unigene0024216;Unigene0050580
GO:0007165	281	0.139	Biological Process	signal transduction	0.0325731	0.370785	Unigene0000087;Unigene0000094;Unigene0000615;Unigene0000799;Unigene0000937;Unigene0000960;Unigene0000967;Unigene0001108;Unigene0001786;Unigene0001940;Unigene0002130;Unigene0002234;Unigene0002275;Unigene0002281;Unigene0002415;Unigene0002550;Unigene0002747;Unigene0002758;Unigene0003470;Unigene0003558;Unigene0003583;Unigene0003616;Unigene0003672;Unigene0003813;Unigene0003863;Unigene0004127;Unigene00…
GO:0030154	164	0.144	Biological Process	cell differentiation	0.0332999	0.377295	Unigene0000087;Unigene0000615;Unigene0000799;Unigene0000874;Unigene0002035;Unigene0002130;Unigene0002234;Unigene0002281;Unigene0002747;Unigene0002766;Unigene0002966;Unigene0003494;Unigene0004548;Unigene0005127;Unigene0005840;Unigene0006451;Unigene0006685;Unigene0006819;Unigene0007099;Unigene0007206;Unigene0007601;Unigene0008230;Unigene0008683;Unigene0010602;Unigene0011849;Unigene0012206;Unigene00…
GO:0030900	12	0.222	Biological Process	forebrain development	0.0335117	0.377938	Unigene0012711;Unigene0014389;Unigene0015516;Unigene0020393;Unigene0021973;Unigene0024484;Unigene0025382;Unigene0029904;Unigene0039088;Unigene0039172;Unigene0051001;Unigene0053549
GO:0043410	8	0.258	Biological Process	positive regulation of MAPK cascade	0.0341635	0.381097	Unigene0001786;Unigene0006819;Unigene0016501;Unigene0017778;Unigene0020444;Unigene0050580;Unigene0052297;Unigene0053693
GO:0030111	17	0.2	Biological Process	regulation of Wnt signaling pathway	0.0342612	0.381097	Unigene0000615;Unigene0001108;Unigene0003672;Unigene0004127;Unigene0007099;Unigene0011849;Unigene0014005;Unigene0017427;Unigene0018885;Unigene0023641;Unigene0024200;Unigene0024254;Unigene0029910;Unigene0030285;Unigene0039088;Unigene0040269;Unigene0047876
GO:1903522	17	0.2	Biological Process	regulation of blood circulation	0.0342612	0.381097	Unigene0000615;Unigene0003863;Unigene0016501;Unigene0017217;Unigene0017955;Unigene0021675;Unigene0026975;Unigene0027948;Unigene0028559;Unigene0030600;Unigene0032579;Unigene0036025;Unigene0037534;Unigene0040305;Unigene0045129;Unigene0049916;Unigene0053693
GO:0044459	41	0.153	Cellular Component	plasma membrane part	0.0657373	0.381276	Unigene0002758;Unigene0005372;Unigene0008770;Unigene0011229;Unigene0011230;Unigene0014859;Unigene0015703;Unigene0015730;Unigene0015897;Unigene0017821;Unigene0018926;Unigene0019232;Unigene0020042;Unigene0021717;Unigene0021728;Unigene0021907;Unigene0024810;Unigene0025362;Unigene0027291;Unigene0027356;Unigene0027660;Unigene0028618;Unigene0028819;Unigene0030600;Unigene0030827;Unigene0031822;Unigene00…
GO:0050877	28	0.178	Biological Process	neurological system process	0.0348719	0.386127	Unigene0000967;Unigene0002758;Unigene0002966;Unigene0004703;Unigene0005127;Unigene0005840;Unigene0006767;Unigene0006819;Unigene0007206;Unigene0010617;Unigene0011154;Unigene0011514;Unigene0011849;Unigene0015599;Unigene0015679;Unigene0015680;Unigene0017695;Unigene0017736;Unigene0018557;Unigene0019381;Unigene0024202;Unigene0027445;Unigene0033398;Unigene0038542;Unigene0039088;Unigene0039172;Unigene00…
GO:0007600	21	0.189	Biological Process	sensory perception	0.0354551	0.390808	Unigene0000967;Unigene0002758;Unigene0002966;Unigene0005127;Unigene0005840;Unigene0006819;Unigene0007206;Unigene0010617;Unigene0011154;Unigene0011514;Unigene0011849;Unigene0015679;Unigene0015680;Unigene0017695;Unigene0017736;Unigene0024202;Unigene0027445;Unigene0033398;Unigene0039088;Unigene0048117;Unigene0053289
GO:0043168	36	0.157	Molecular Function	anion binding	0.0595727	0.391053	Unigene0001391;Unigene0002758;Unigene0003579;Unigene0003895;Unigene0006822;Unigene0008530;Unigene0010399;Unigene0010633;Unigene0015538;Unigene0016136;Unigene0016137;Unigene0016415;Unigene0017161;Unigene0020459;Unigene0020749;Unigene0021491;Unigene0021759;Unigene0022883;Unigene0023450;Unigene0024245;Unigene0024970;Unigene0024993;Unigene0025525;Unigene0026977;Unigene0027614;Unigene0028173;Unigene00…
GO:0015079	13	0.191	Molecular Function	potassium ion transmembrane transporter activity	0.0604062	0.391053	Unigene0000663;Unigene0005723;Unigene0006496;Unigene0014242;Unigene0015421;Unigene0015703;Unigene0017414;Unigene0022724;Unigene0036025;Unigene0038891;Unigene0040305;Unigene0048455;Unigene0052232
GO:0034185	3	0.375	Molecular Function	apolipoprotein binding	0.0614008	0.391053	Unigene0030391;Unigene0033577;Unigene0044587
GO:0004536	7	0.233	Molecular Function	deoxyribonuclease activity	0.0615574	0.391053	Unigene0002513;Unigene0004249;Unigene0012954;Unigene0016914;Unigene0021316;Unigene0026124;Unigene0044720
GO:0004713	20	0.172	Molecular Function	protein tyrosine kinase activity	0.0619626	0.391053	Unigene0000094;Unigene0006917;Unigene0013577;Unigene0014938;Unigene0015056;Unigene0017125;Unigene0017571;Unigene0018885;Unigene0020053;Unigene0020193;Unigene0020194;Unigene0020744;Unigene0021675;Unigene0025409;Unigene0025632;Unigene0026959;Unigene0031725;Unigene0032094;Unigene0032789;Unigene0052297
GO:0005996	15	0.205	Biological Process	monosaccharide metabolic process	0.0362867	0.398172	Unigene0006909;Unigene0007174;Unigene0015997;Unigene0016466;Unigene0017217;Unigene0017576;Unigene0017653;Unigene0018002;Unigene0018727;Unigene0019322;Unigene0021052;Unigene0022944;Unigene0026111;Unigene0030939;Unigene0051514
GO:0048812	37	0.169	Biological Process	neuron projection morphogenesis	0.0369075	0.403169	Unigene0000799;Unigene0000874;Unigene0002281;Unigene0012206;Unigene0014213;Unigene0014389;Unigene0014729;Unigene0015516;Unigene0016109;Unigene0018140;Unigene0018926;Unigene0019008;Unigene0020193;Unigene0021266;Unigene0021278;Unigene0024113;Unigene0024484;Unigene0024671;Unigene0026684;Unigene0027159;Unigene0029445;Unigene0029803;Unigene0030022;Unigene0030600;Unigene0030827;Unigene0031725;Unigene00…
GO:0004871	85	0.141	Molecular Function	signal transducer activity	0.064655	0.403561	Unigene0000799;Unigene0000967;Unigene0001786;Unigene0002275;Unigene0002281;Unigene0002415;Unigene0002758;Unigene0003813;Unigene0003863;Unigene0006011;Unigene0007097;Unigene0007587;Unigene0010467;Unigene0011153;Unigene0011282;Unigene0012132;Unigene0012667;Unigene0013577;Unigene0014938;Unigene0015071;Unigene0016040;Unigene0016212;Unigene0016500;Unigene0016501;Unigene0016542;Unigene0016669;Unigene00…
GO:0019318	14	0.209	Biological Process	hexose metabolic process	0.0371193	0.403673	Unigene0006909;Unigene0007174;Unigene0015997;Unigene0016466;Unigene0017217;Unigene0017576;Unigene0017653;Unigene0018002;Unigene0018727;Unigene0021052;Unigene0022944;Unigene0026111;Unigene0030939;Unigene0051514
GO:0050817	7	0.269	Biological Process	coagulation	0.037396	0.404874	Unigene0000615;Unigene0015538;Unigene0017340;Unigene0020459;Unigene0050292;Unigene0050502;Unigene0053693
GO:0010001	10	0.233	Biological Process	glial cell differentiation	0.0376222	0.40552	Unigene0000615;Unigene0015931;Unigene0029803;Unigene0032789;Unigene0050075;Unigene0051697;Unigene0053290;Unigene0053639;Unigene0053640;Unigene0053641
GO:0044710	281	0.138	Biological Process	single-organism metabolic process	0.0384443	0.412557	Unigene0000144;Unigene0000285;Unigene0000987;Unigene0001002;Unigene0001145;Unigene0001391;Unigene0001617;Unigene0001786;Unigene0002219;Unigene0002758;Unigene0002781;Unigene0002928;Unigene0003021;Unigene0003023;Unigene0003500;Unigene0003733;Unigene0003833;Unigene0003863;Unigene0003865;Unigene0003895;Unigene0003996;Unigene0004106;Unigene0004368;Unigene0004703;Unigene0004881;Unigene0004985;Unigene00…
GO:0051213	9	0.209	Molecular Function	dioxygenase activity	0.0672372	0.414788	Unigene0007330;Unigene0014350;Unigene0014779;Unigene0019824;Unigene0024004;Unigene0025292;Unigene0027277;Unigene0028903;Unigene0033375
GO:0005231	5	0.263	Molecular Function	excitatory extracellular ligand-gated ion channel activity	0.0694519	0.414788	Unigene0011229;Unigene0011230;Unigene0017821;Unigene0030827;Unigene0032257
GO:0019205	5	0.263	Molecular Function	nucleobase-containing compound kinase activity	0.0694519	0.414788	Unigene0008919;Unigene0013224;Unigene0014747;Unigene0023202;Unigene0037080
GO:0015631	18	0.173	Molecular Function	tubulin binding	0.0715465	0.414788	Unigene0002961;Unigene0006691;Unigene0007993;Unigene0013417;Unigene0015695;Unigene0016347;Unigene0017408;Unigene0021464;Unigene0022044;Unigene0022341;Unigene0022370;Unigene0026827;Unigene0027159;Unigene0028154;Unigene0030939;Unigene0039172;Unigene0044084;Unigene0051072
GO:0043167	394	0.128	Molecular Function	ion binding	0.0718259	0.414788	Unigene0000041;Unigene0000077;Unigene0000087;Unigene0000162;Unigene0000267;Unigene0000285;Unigene0000511;Unigene0000553;Unigene0000926;Unigene0000960;Unigene0000967;Unigene0000985;Unigene0001002;Unigene0001038;Unigene0001391;Unigene0002130;Unigene0002281;Unigene0002366;Unigene0002617;Unigene0002758;Unigene0002768;Unigene0002874;Unigene0002876;Unigene0003028;Unigene0003091;Unigene0003165;Unigene00…
GO:0016725	2	0.5	Molecular Function	oxidoreductase activity, acting on CH or CH2 groups	0.0737563	0.414788	Unigene0020500;Unigene0024991
GO:0016863	2	0.5	Molecular Function	intramolecular oxidoreductase activity, transposing C=C bonds	0.0737563	0.414788	Unigene0005259;Unigene0019557
GO:0035254	2	0.5	Molecular Function	glutamate receptor binding	0.0737563	0.414788	Unigene0015730;Unigene0017217
GO:0050694	2	0.5	Molecular Function	galactose 3-O-sulfotransferase activity	0.0737563	0.414788	Unigene0002215;Unigene0034410
GO:0071855	2	0.5	Molecular Function	neuropeptide receptor binding	0.0737563	0.414788	Unigene0006286;Unigene0041294
GO:0007411	16	0.2	Biological Process	axon guidance	0.0391865	0.417556	Unigene0000799;Unigene0000874;Unigene0002281;Unigene0014213;Unigene0016109;Unigene0018140;Unigene0021266;Unigene0024671;Unigene0026684;Unigene0029445;Unigene0030827;Unigene0031725;Unigene0032253;Unigene0032579;Unigene0032979;Unigene0035679
GO:0098742	24	0.182	Biological Process	cell-cell adhesion via plasma-membrane adhesion molecules	0.0394848	0.417556	Unigene0000077;Unigene0000926;Unigene0007733;Unigene0011346;Unigene0011995;Unigene0014859;Unigene0019467;Unigene0022520;Unigene0022521;Unigene0023391;Unigene0023559;Unigene0027291;Unigene0029445;Unigene0030647;Unigene0031619;Unigene0031620;Unigene0032929;Unigene0034791;Unigene0035813;Unigene0048581;Unigene0049738;Unigene0052297;Unigene0053640;Unigene0053641
GO:0002011	4	0.364	Biological Process	morphogenesis of an epithelial sheet	0.0397673	0.417556	Unigene0002035;Unigene0018929;Unigene0032704;Unigene0047876
GO:0003318	4	0.364	Biological Process	cell migration to the midline involved in heart development	0.0397673	0.417556	Unigene0024891;Unigene0027288;Unigene0032579;Unigene0032979
GO:1900094	4	0.364	Biological Process	regulation of transcription from RNA polymerase II promoter involved in determination of left/right symmetry	0.0397673	0.417556	Unigene0017717;Unigene0027209;Unigene0030492;Unigene0035679
GO:0007599	15	0.203	Biological Process	hemostasis	0.0404177	0.42171	Unigene0000615;Unigene0000889;Unigene0011469;Unigene0017217;Unigene0017284;Unigene0017340;Unigene0020033;Unigene0024113;Unigene0027609;Unigene0028559;Unigene0031414;Unigene0040601;Unigene0049495;Unigene0050292;Unigene0053693
GO:0007009	8	0.25	Biological Process	plasma membrane organization	0.0406998	0.42171	Unigene0005840;Unigene0015679;Unigene0015680;Unigene0030600;Unigene0035836;Unigene0039172;Unigene0048117;Unigene0050292
GO:0021545	8	0.25	Biological Process	cranial nerve development	0.0406998	0.42171	Unigene0002035;Unigene0018140;Unigene0026684;Unigene0032789;Unigene0035054;Unigene0035056;Unigene0035057;Unigene0039152
GO:0015850	9	0.237	Biological Process	organic hydroxy compound transport	0.0425538	0.42171	Unigene0003863;Unigene0016500;Unigene0016501;Unigene0026977;Unigene0030391;Unigene0033577;Unigene0044587;Unigene0050292;Unigene0052344
GO:1902533	9	0.237	Biological Process	positive regulation of intracellular signal transduction	0.0425538	0.42171	Unigene0001786;Unigene0006819;Unigene0016501;Unigene0017778;Unigene0020444;Unigene0027597;Unigene0050580;Unigene0052297;Unigene0053693
GO:0007178	24	0.18	Biological Process	transmembrane receptor protein serine/threonine kinase signaling pathway	0.042651	0.42171	Unigene0000615;Unigene0000937;Unigene0002130;Unigene0002234;Unigene0002281;Unigene0003616;Unigene0005950;Unigene0006685;Unigene0011605;Unigene0014005;Unigene0014347;Unigene0014677;Unigene0017717;Unigene0019520;Unigene0024200;Unigene0027209;Unigene0029882;Unigene0030492;Unigene0032472;Unigene0035679;Unigene0040519;Unigene0044409;Unigene0045126;Unigene0047876
GO:0003348	2	0.667	Biological Process	cardiac endothelial cell differentiation	0.0435122	0.42171	Unigene0024891;Unigene0027288
GO:0006670	2	0.667	Biological Process	sphingosine metabolic process	0.0435122	0.42171	Unigene0003833;Unigene0010925
GO:0006956	2	0.667	Biological Process	complement activation	0.0435122	0.42171	Unigene0014583;Unigene0030218
GO:0006959	2	0.667	Biological Process	humoral immune response	0.0435122	0.42171	Unigene0014583;Unigene0030218
GO:0021934	2	0.667	Biological Process	hindbrain tangential cell migration	0.0435122	0.42171	Unigene0007097;Unigene0021356
GO:0030859	2	0.667	Biological Process	polarized epithelial cell differentiation	0.0435122	0.42171	Unigene0014859;Unigene0018926
GO:0033336	2	0.667	Biological Process	caudal fin development	0.0435122	0.42171	Unigene0027209;Unigene0031046
GO:0034311	2	0.667	Biological Process	diol metabolic process	0.0435122	0.42171	Unigene0003833;Unigene0010925
GO:0042471	2	0.667	Biological Process	ear morphogenesis	0.0435122	0.42171	Unigene0000267;Unigene0018929
GO:0044259	2	0.667	Biological Process	multicellular organismal macromolecule metabolic process	0.0435122	0.42171	Unigene0032118;Unigene0032119
GO:0046519	2	0.667	Biological Process	sphingoid metabolic process	0.0435122	0.42171	Unigene0003833;Unigene0010925
GO:1901071	2	0.667	Biological Process	glucosamine-containing compound metabolic process	0.0435122	0.42171	Unigene0020633;Unigene0052387
GO:0044700	290	0.137	Biological Process	single organism signaling	0.0441637	0.42171	Unigene0000087;Unigene0000094;Unigene0000615;Unigene0000799;Unigene0000937;Unigene0000960;Unigene0000967;Unigene0001108;Unigene0001786;Unigene0001940;Unigene0002130;Unigene0002234;Unigene0002275;Unigene0002281;Unigene0002415;Unigene0002550;Unigene0002747;Unigene0002758;Unigene0003470;Unigene0003558;Unigene0003583;Unigene0003616;Unigene0003672;Unigene0003813;Unigene0003863;Unigene0004127;Unigene00…
GO:0023052	290	0.137	Biological Process	signaling	0.0450339	0.42171	Unigene0000087;Unigene0000094;Unigene0000615;Unigene0000799;Unigene0000937;Unigene0000960;Unigene0000967;Unigene0001108;Unigene0001786;Unigene0001940;Unigene0002130;Unigene0002234;Unigene0002275;Unigene0002281;Unigene0002415;Unigene0002550;Unigene0002747;Unigene0002758;Unigene0003470;Unigene0003558;Unigene0003583;Unigene0003616;Unigene0003672;Unigene0003813;Unigene0003863;Unigene0004127;Unigene00…
GO:0046883	7	0.259	Biological Process	regulation of hormone secretion	0.0451895	0.42171	Unigene0003863;Unigene0006909;Unigene0016500;Unigene0016501;Unigene0017653;Unigene0026111;Unigene0043416
GO:0072593	7	0.259	Biological Process	reactive oxygen species metabolic process	0.0451895	0.42171	Unigene0011973;Unigene0017217;Unigene0028173;Unigene0047837;Unigene0050278;Unigene0050580;Unigene0052104
GO:0005975	36	0.167	Biological Process	carbohydrate metabolic process	0.0465079	0.42171	Unigene0000285;Unigene0001617;Unigene0003733;Unigene0004106;Unigene0006909;Unigene0007174;Unigene0007630;Unigene0010925;Unigene0013073;Unigene0015997;Unigene0016466;Unigene0016918;Unigene0017217;Unigene0017576;Unigene0017653;Unigene0018002;Unigene0018727;Unigene0019322;Unigene0020042;Unigene0020712;Unigene0021052;Unigene0022722;Unigene0022944;Unigene0024171;Unigene0024661;Unigene0026111;Unigene00…
GO:0055086	42	0.163	Biological Process	nucleobase-containing small molecule metabolic process	0.046915	0.42171	Unigene0001391;Unigene0002758;Unigene0003863;Unigene0003865;Unigene0008919;Unigene0010515;Unigene0011715;Unigene0013224;Unigene0013410;Unigene0014676;Unigene0014747;Unigene0015384;Unigene0015752;Unigene0016212;Unigene0016345;Unigene0017161;Unigene0017217;Unigene0017287;Unigene0018727;Unigene0020196;Unigene0020500;Unigene0021374;Unigene0021904;Unigene0022203;Unigene0022566;Unigene0023202;Unigene00…
GO:0003154	3	0.429	Biological Process	BMP signaling pathway involved in determination of left/right symmetry	0.0470875	0.42171	Unigene0017717;Unigene0027209;Unigene0035679
GO:0006222	3	0.429	Biological Process	UMP biosynthetic process	0.0470875	0.42171	Unigene0013224;Unigene0014676;Unigene0014747
GO:0006241	3	0.429	Biological Process	CTP biosynthetic process	0.0470875	0.42171	Unigene0013224;Unigene0014747;Unigene0030865
GO:0006544	3	0.429	Biological Process	glycine metabolic process	0.0470875	0.42171	Unigene0022203;Unigene0023450;Unigene0025618
GO:0007052	3	0.429	Biological Process	mitotic spindle organization	0.0470875	0.42171	Unigene0006691;Unigene0010602;Unigene0021026
GO:0009155	3	0.429	Biological Process	purine deoxyribonucleotide catabolic process	0.0470875	0.42171	Unigene0001391;Unigene0024245;Unigene0034752
GO:0009173	3	0.429	Biological Process	pyrimidine ribonucleoside monophosphate metabolic process	0.0470875	0.42171	Unigene0013224;Unigene0014676;Unigene0014747
GO:0009174	3	0.429	Biological Process	pyrimidine ribonucleoside monophosphate biosynthetic process	0.0470875	0.42171	Unigene0013224;Unigene0014676;Unigene0014747
GO:0009264	3	0.429	Biological Process	deoxyribonucleotide catabolic process	0.0470875	0.42171	Unigene0001391;Unigene0024245;Unigene0034752
GO:0044036	3	0.429	Biological Process	cell wall macromolecule metabolic process	0.0470875	0.42171	Unigene0004929;Unigene0009711;Unigene0028845
GO:0046036	3	0.429	Biological Process	CTP metabolic process	0.0470875	0.42171	Unigene0013224;Unigene0014747;Unigene0030865
GO:0046049	3	0.429	Biological Process	UMP metabolic process	0.0470875	0.42171	Unigene0013224;Unigene0014676;Unigene0014747
GO:0046386	3	0.429	Biological Process	deoxyribose phosphate catabolic process	0.0470875	0.42171	Unigene0001391;Unigene0024245;Unigene0034752
GO:0055008	3	0.429	Biological Process	cardiac muscle tissue morphogenesis	0.0470875	0.42171	Unigene0027948;Unigene0036901;Unigene0037534
GO:0071554	3	0.429	Biological Process	cell wall organization or biogenesis	0.0470875	0.42171	Unigene0004929;Unigene0009711;Unigene0028845
GO:0086011	3	0.429	Biological Process	membrane repolarization during action potential	0.0470875	0.42171	Unigene0033534;Unigene0036025;Unigene0040305
